# Supplementary material for: MET Receptor Tyrosine Kinase Regulates the Expression of Co-Stimulatory and Co-Inhibitory Molecules in Tumor Cells and Contributes to PD-L1-Mediated Suppression of Immune Cell Function
Source: Int J Mol Sci. 2019 Sep 1;20(17):4287. doi: 10.3390/ijms20174287 (PMC6747314; doi:10.3390/ijms20174287)
Supplement: Supplementary file 1 [file ijms-20-04287-s001.zip]

Archive with 4 entries (3 files):
- ijms-566225 suppl for final/
- ijms-566225 suppl for final/ijms-566225 suppl for final.pdf
- ijms-566225 suppl for final/ijms-566225 Supplementary Figures_Revision 2.pdf
- ijms-566225 suppl for final/ijms-566225-Gene lists for Supplemantary data.xlsx
