# Supplementary material for: MET Receptor Tyrosine Kinase Regulates the Expression of Co-Stimulatory and Co-Inhibitory Molecules in Tumor Cells and Contributes to PD-L1-Mediated Suppression of Immune Cell Function
Source: Int J Mol Sci. 2019 Sep 1;20(17):4287. doi: 10.3390/ijms20174287 (PMC6747314; doi:10.3390/ijms20174287)
Supplement: Supplementary file 1 [file ijms-20-04287-s001.zip › ijms-566225 suppl for final/ijms-566225-Gene lists for Supplemantary data.xlsx]

## Sheet: Whole gene list
	HS746T PHA665752/HS746T DMSO	HS746T C-Met siRNA/HS746T sc siRNA
GeneSymbol	fold change	fold change	HS746T DMSO	HS746T PHA665752	HS746T sc siRNA	HS746T C-Met siRNA	GO cellular component	GO molecular function	Summary	GO biological process	Keywords	Function	Product	Type	Phenotype	Pathways	PubMedID	EnsemblID_2015	TIGRID_2015	Refseq_2015	EntrezGeneID_2015	UniGeneID_2015	GeneName_2015	Description_2015	Cytoband_2015	Location_2015	GO_2015	GeneBank_2015
FAM174B	1.94938	0.855809	242.8	437.354	330.239	345.543							hypothetical protein LOC400451	protein-coding			16303743; 12477932	ENST00000327355	THC2462674	NM_207446	400451	Hs.27373	family with sequence similarity 174, member B	Homo sapiens family with sequence similarity 174, member B (FAM174B), mRNA [NM_207446]	hs|15q26.1	chr15:93160848-93160789	GO:0016021(integral to membrane)	NM_207446
SV2B	1.08221	0.817905	2.8609	3.04975	2.51875	4.42153	GO:16021(integral to membrane); GO:16020(membrane); GO:45202(synapse); GO:8021(synaptic vesicle)	GO:5215(transporter activity)		GO:6836(neurotransmitter transport)			synaptic vesicle protein 2B homolog	protein-coding		KEGG pathway: ECM-receptor interaction 04512	15489334; 15466855; 12477932; 10624962; 9872452; 9110174; 8619474; 7681585	ENST00000557410	THC2464594	NM_014848	9899	Hs.21754	synaptic vesicle glycoprotein 2B	Homo sapiens synaptic vesicle glycoprotein 2B (SV2B), transcript variant 1, mRNA [NM_014848]	hs|15q26.1	chr15:91838329-91838388	GO:0001669(acrosomal vesicle)|GO:0005886(plasma membrane)|GO:0006836(neurotransmitter transport)|GO:0008021(synaptic vesicle)|GO:0009405(pathogenesis)|GO:0016020(membrane)|GO:0016021(integral to membrane)|GO:0022857(transmembrane transporter activity)|GO:0030054(cell junction)|GO:0030672(synaptic vesicle membrane)|GO:0055085(transmembrane transport)	NM_014848
RBPMS2	0.997533	1.31146	43.5628	40.1543	15.7803	25.3026		GO:3676(nucleic acid binding); GO:166(nucleotide binding)					RNA binding protein with multiple splicing 2	protein-coding			14702039	ENST00000300069	THC2472982	NM_194272	348093	Hs.436518	RNA binding protein with multiple splicing 2	Homo sapiens RNA binding protein with multiple splicing 2 (RBPMS2), mRNA [NM_194272]	hs|15q22.31	chr15:65032375-65032316	GO:0000166(nucleotide binding)|GO:0003676(nucleic acid binding)	NM_194272
AVEN	1.05253	0.887542	2908.49	2828.73	2660.02	2886.49	GO:5622(intracellular); GO:5624(membrane fraction)	GO:5515(protein binding)		GO:6916(anti-apoptosis); GO:6915(apoptosis)			cell death regulator aven	protein-coding			15761153; 15489334; 15345747; 12477932; 10949025	ENST00000306730	THC2471512	NM_020371	57099	Hs.555966	apoptosis, caspase activation inhibitor	Homo sapiens apoptosis, caspase activation inhibitor (AVEN), mRNA [NM_020371]	hs|15q14	chr15:34158739-34158680	GO:0005515(protein binding)|GO:0005622(intracellular)|GO:0006915(apoptotic process)|GO:0012505(endomembrane system)|GO:0016020(membrane)|GO:0043066(negative regulation of apoptotic process)	NM_020371
CASC5	0.284445	0.941608	2376.09	624.523	1608.67	1851.97	GO:0001669(acrosome);GO:0005634(nucleus)			GO:0001675(acrosome formation)								ENST00000527044	THC2474180	NM_170589	57082	Hs.181855	cancer susceptibility candidate 5	Homo sapiens cancer susceptibility candidate 5 (CASC5), transcript variant 1, mRNA [NM_170589]	hs|15q15.1	chr15:40917525-40917584	GO:0000278(mitotic cell cycle)|GO:0000777(condensed chromosome kinetochore)|GO:0001669(acrosomal vesicle)|GO:0001675(acrosome assembly)|GO:0005515(protein binding)|GO:0005634(nucleus)|GO:0005654(nucleoplasm)|GO:0005737(cytoplasm)|GO:0005829(cytosol)|GO:0006334(nucleosome assembly)|GO:0007067(mitosis)|GO:0008608(attachment of spindle microtubules to kinetochore)|GO:0010923(negative regulation of p…	NM_170589
UNKL	0.639467	0.802856	557.255	329.276	455.511	447.13	GO:0000151(ubiquitin ligase complex)	GO:46872(metal ion binding); GO:5515(protein binding); GO:8270(zinc ion binding)		GO:0016567(protein ubiquitination)			hypothetical protein LOC65259	protein-coding			15761153; 15616553; 15489334; 14702039; 12477932; 11157797	ENST00000397464	THC2474748	NM_001193388	64718	Hs.643536	unkempt family zinc finger-like	Homo sapiens unkempt family zinc finger-like (UNKL), transcript variant 1, mRNA [NM_001193388]	hs|16p13.3	chr16:1415345-1415286	GO:0005515(protein binding)|GO:0005634(nucleus)|GO:0005737(cytoplasm)|GO:0008270(zinc ion binding)|GO:0016567(protein ubiquitination)|GO:0016874(ligase activity)	NM_001193388
PRM1	1.28938	1.56239	15.5463	18.5224	13.9804	26.7059	GO:5694(chromosome); GO:5654(nucleoplasm); GO:786(nucleosome); GO:5634(nucleus)	GO:3677(DNA binding)		GO:6323(DNA packaging); GO:30154(cell differentiation); GO:7001(chromosome organization and biogenesis (sensu Eukaryota)); GO:7076(mitotic chromosome condensation); GO:7275(multicellular organismal development); GO:6997(nuclear organization and biogenesis); GO:7286(spermatid development); GO:7283(spermatogenesis)			protamine 1	protein-coding			17011555; 16989827; 16112646; 15489334; 14701833; 12569175; 12477932; 10659848; 10390541; 8662749; 8466000; 8263493; 7983046; 7865133; 7721781; 4027356; 3658707; 3527226; 2613245; 2370044; 2081589	ENST00000312511	THC2462590	NM_002761	5619	Hs.2909	protamine 1	Homo sapiens protamine 1 (PRM1), mRNA [NM_002761]	hs|16p13.13	chr16:11374862-11374803	GO:0000786(nucleosome)|GO:0003677(DNA binding)|GO:0005654(nucleoplasm)|GO:0006323(DNA packaging)|GO:0007275(multicellular organismal development)|GO:0007283(spermatogenesis)|GO:0030154(cell differentiation)|GO:0030261(chromosome condensation)	NM_002761
USP10	0.577521	0.696623	3583.96	1912.58	3247.34	2765.82		GO:8234(cysteine-type peptidase activity); GO:4221(ubiquitin thiolesterase activity)	Ubiquitin is a highly conserved protein that is covalently linked to other proteins to regulate their function and degradation. This gene encodes a member of the ubiquitin-specific protease family of cysteine proteases. The enzyme specifically cleaves ubiquitin from ubiquitin-conjugated protein substrates. The protein is found in the nucleus and cytoplasm. It functions as a co-factor of the DNA-b…	GO:6512(ubiquitin cycle); GO:6511(ubiquitin-dependent protein catabolic process)			ubiquitin specific protease 10	protein-coding			17081983; 17004105; 16964243; 16773218; 16368182; 16344560; 15489334; 15302935; 15252450; 14702039; 12838346; 12477932; 11439350; 9827704; 8724849	ENST00000219473	THC2470177	NM_005153	9100	Hs.136778	ubiquitin specific peptidase 10	Homo sapiens ubiquitin specific peptidase 10 (USP10), transcript variant 2, mRNA [NM_005153]	hs|16q24.1	chr16:84812831-84812890	GO:0002039(p53 binding)|GO:0004197(cysteine-type endopeptidase activity)|GO:0004843(ubiquitin-specific protease activity)|GO:0005515(protein binding)|GO:0005634(nucleus)|GO:0005737(cytoplasm)|GO:0005769(early endosome)|GO:0006281(DNA repair)|GO:0006914(autophagy)|GO:0010506(regulation of autophagy)|GO:0016579(protein deubiquitination)|GO:0030330(DNA damage response, signal transduction by p53 cla…	NM_005153
HSBP1	1.06952	0.774816	2087.94	2063.45	1751.6	1659.32	GO:5634(nucleus)	GO:3714(transcription corepressor activity)	The heat-shock response is elicited by exposure of cells to thermal and chemical stress and through the activation of HSFs (heat shock factors) results in the elevated expression of heat-shock induced genes. Heat shock factor binding protein 1 (HSBP1), is a 76-amino-acid protein that binds to heat shock factor 1(HSF1), which is a transcription factor involved in the HS response. During HS respons…	GO:122(negative regulation of transcription from RNA polymerase II promoter)			heat shock factor binding protein 1	protein-coding			16303743; 16189514; 15489334; 12477932; 11679589; 9649501; 9493008	ENST00000433866	THC2465419	NM_001537	3281	Hs.250899	heat shock factor binding protein 1	Homo sapiens heat shock factor binding protein 1 (HSBP1), mRNA [NM_001537]	hs|16q23.3	chr16:83846244-83846303	GO:0000122(negative regulation of transcription from RNA polymerase II promoter)|GO:0003714(transcription corepressor activity)|GO:0005634(nucleus)|GO:0005654(nucleoplasm)|GO:0005856(cytoskeleton)|GO:0006936(muscle contraction)|GO:0034605(cellular response to heat)|GO:0035987(endodermal cell differentiation)|GO:1900034(regulation of cellular response to heat)	NM_001537
ESRP2	0.939756	0.737004	93.9604	81.5922	85.442	76.9907		GO:3723(RNA binding); GO:166(nucleotide binding)					RNA binding motif protein 35B	protein-coding			15498874; 15489334; 14702039; 12477932; 7566098	ENST00000473183	THC2464692	NM_024939	80004	Hs.592053	epithelial splicing regulatory protein 2	Homo sapiens epithelial splicing regulatory protein 2 (ESRP2), mRNA [NM_024939]	hs|16q22.1	chr16:68263113-68263054	GO:0000166(nucleotide binding)|GO:0003729(mRNA binding)|GO:0005634(nucleus)|GO:0005654(nucleoplasm)|GO:0006397(mRNA processing)|GO:0008380(RNA splicing)|GO:0043484(regulation of RNA splicing)	NM_024939
CDH16	1.08221	0.817905	2.21988	2.93449	2.06729	3.50932	GO:16021(integral to membrane); GO:16020(membrane)	GO:5509(calcium ion binding); GO:5515(protein binding)	This gene is a member of the cadherin superfamily, genes encoding calcium-dependent, membrane-associated glycoproteins. Mapped to a previously identified cluster of cadherin genes on chromosome 16q22.1, the gene localizes with superfamily members CDH1, CDH3, CDH5, CDH8 and CDH11. The protein consists of an extracellular domain containing 6 cadherin domains, a transmembrane region and a truncated …	GO:7155(cell adhesion); GO:7156(homophilic cell adhesion)			cadherin 16 precursor	protein-coding			15886705; 15670782; 15489334; 15023525; 12975309; 12851251; 12477932; 10828602; 10409308; 9721215; 9373149; 8125298; 7615566	ENST00000568698	NP861922	NM_004062	1014	Hs.513660	cadherin 16, KSP-cadherin	Homo sapiens cadherin 16, KSP-cadherin (CDH16), transcript variant 1, mRNA [NM_004062]	hs|16q22.1	chr16:66942101-66942042	GO:0005509(calcium ion binding)|GO:0007155(cell adhesion)|GO:0007156(homophilic cell adhesion)|GO:0016021(integral to membrane)|GO:0016323(basolateral plasma membrane)|GO:0016339(calcium-dependent cell-cell adhesion)|GO:0070062(extracellular vesicular exosome)	NM_004062
NELL2	1.61594	0.941358	142.79	213.212	117.224	134.918	GO:5576(extracellular region)	GO:5509(calcium ion binding); GO:5515(protein binding); GO:5198(structural molecule activity)	This gene encodes a cytoplasmic protein that contains epidermal growth factor (EGF) -like repeats. The encoded heterotrimeric protein may be involved in cell growth regulation and differentiation. A similar protein in rodents is involved in craniosynostosis. An alternative splice variant has been described but its full length sequence has not been determined.	GO:7155(cell adhesion)			nel-like 2	protein-coding			16713569; 15489334; 15340161; 14702039; 12477932; 10548494; 10231576; 9480764; 8975702	ENST00000437801	THC2512215	NM_006159	4753	Hs.505326	NEL-like 2 (chicken)	Homo sapiens NEL-like 2 (chicken) (NELL2), transcript variant 2, mRNA [NM_006159]	hs|12q12	chr12:44902496-44902437	GO:0005509(calcium ion binding)|GO:0005515(protein binding)|GO:0005576(extracellular region)|GO:0070050(neuron homeostasis)	NM_006159
ZNF598	0.524847	0.731803	13175.1	6389.63	9747.82	8721.66	GO:5622(intracellular)	GO:46872(metal ion binding); GO:3676(nucleic acid binding); GO:5515(protein binding); GO:8270(zinc ion binding)		GO:0016567(protein ubiquitination)	FLI_CDNA; fis (full insert sequence)		FLJ00086 protein	protein-coding			16094384; 15592455; 15489334; 14702039; 12477932	ENST00000565396	THC2611438	NM_178167	90850	Hs.343828	zinc finger protein 598	Homo sapiens zinc finger protein 598 (ZNF598), mRNA [NM_178167]	hs|16p13.3	chr16:2047756-2047697	GO:0008270(zinc ion binding)	NM_178167
DECR2	1.5748	0.95316	3599.69	5238.18	3383.94	3943.54	GO:5777(peroxisome)	GO:8670(2,4-dienoyl-CoA reductase (NADPH) activity); GO:16491(oxidoreductase activity)		GO:8152(metabolic process)			2,4-dienoyl CoA reductase 2, peroxisomal	protein-coding			17081983; 15616553; 15489334; 14702039; 12477932; 11514237; 11157797; 9373149; 8125298	ENST00000439661	NP1183543	NM_020664	26063	Hs.628831	2,4-dienoyl CoA reductase 2, peroxisomal	Homo sapiens 2,4-dienoyl CoA reductase 2, peroxisomal (DECR2), mRNA [NM_020664]	hs|16p13.3	chr16:462221-462280	GO:0005102(receptor binding)|GO:0005778(peroxisomal membrane)|GO:0006636(unsaturated fatty acid biosynthetic process)|GO:0008670(2,4-dienoyl-CoA reductase (NADPH) activity)|GO:0019166(trans-2-enoyl-CoA reductase (NADPH) activity)|GO:0055114(oxidation-reduction process)	NM_020664
NPRL3	0.752561	0.769483	5944.75	4133.94	4626.43	4352.54	GO:0008372(cellular component unknown)	GO:0005554(molecular function unknown)										ENST00000611875	THC2589758	NM_001039476	8131	Hs.19699	nitrogen permease regulator-like 3 (S. cerevisiae)	Homo sapiens nitrogen permease regulator-like 3 (S. cerevisiae) (NPRL3), transcript variant 2, mRNA [NM_001039476]	hs|16p13.3	chr16:135898-135839	GO:0003281(ventricular septum development)|GO:0003674(molecular_function)|GO:0005096(GTPase activator activity)|GO:0005575(cellular_component)|GO:0008150(biological_process)|GO:0035909(aorta morphogenesis)|GO:0043547(positive regulation of GTPase activity)|GO:0048738(cardiac muscle tissue development)|GO:0060021(palate development)	NM_001039476
ORC6	0.12138	0.710058	998.151	111.952	608.257	528.054	GO:5664(nuclear origin of replication recognition complex); GO:5634(nucleus)	GO:3677(DNA binding); GO:5515(protein binding)	The origin recognition complex (ORC) is a highly conserved six subunit protein complex essential for the initiation of the DNA replication in eukaryotic cells. Studies in yeast demonstrated that ORC binds specifically to origins of replication and serves as a platform for the assembly of additional initiation factors such as Cdc6 and Mcm proteins. The protein encoded by this gene is a subunit of …	GO:6260(DNA replication)			origin recognition complex subunit 6	protein-coding		KEGG pathway: Cell cycle 04110; Reactome Event:Cell Cycle (Mitotic) 69278; Reactome Event:Cell Cycle Checkpoints 69620; Reactome Event:DNA Replication 69306	17081983; 16381901; 15910003; 15489336; 15489334; 15232106; 14702039; 12614612; 12477932; 12169736; 11593009; 11323433; 11076863; 10945994; 10523313; 8266075	ENST00000575571	THC2462872	NM_014321	23594	Hs.49760	origin recognition complex, subunit 6	Homo sapiens origin recognition complex, subunit 6 (ORC6), transcript variant 1, mRNA [NM_014321]	hs|16q11.2	chr16:46731519-46731578	GO:0000082(G1/S transition of mitotic cell cycle)|GO:0000278(mitotic cell cycle)|GO:0000808(origin recognition complex)|GO:0003677(DNA binding)|GO:0005515(protein binding)|GO:0005634(nucleus)|GO:0005654(nucleoplasm)|GO:0005664(nuclear origin of replication recognition complex)|GO:0005886(plasma membrane)|GO:0006260(DNA replication)|GO:0006261(DNA-dependent DNA replication)|GO:0016020(membrane)	NM_014321
PPP4C	0.857946	0.777372	2280.31	1807.77	1952.27	1855.53	GO:5813(centrosome); GO:5634(nucleus)	GO:4704(NF-kappaB-inducing kinase activity); GO:16787(hydrolase activity); GO:5506(iron ion binding); GO:30145(manganese ion binding); GO:46872(metal ion binding); GO:5515(protein binding); GO:4722(protein serine/threonine phosphatase activity)		GO:226(microtubule cytoskeleton organization and biogenesis)			protein phosphatase 4 (formerly X), catalytic subunit	protein-coding			17353931; 15805470; 15489334; 15364934; 15331607; 15073167; 12668731; 12477932; 10769191; 10026142; 9837938; 9647778; 9359419; 9177794; 8384557; 1336397	ENST00000561610	THC2526568	XM_006721061	5531	Hs.534338	protein phosphatase 4, catalytic subunit	protein phosphatase 4, catalytic subunit [Source:HGNC Symbol;Acc:HGNC:9319] [ENST00000561610]	hs|16p11.2	chr16:30096047-30096106	GO:0004704(NF-kappaB-inducing kinase activity)|GO:0004722(protein serine/threonine phosphatase activity)|GO:0005515(protein binding)|GO:0005634(nucleus)|GO:0005654(nucleoplasm)|GO:0005737(cytoplasm)|GO:0005815(microtubule organizing center)|GO:0005886(plasma membrane)|GO:0010569(regulation of double-strand break repair via homologous recombination)|GO:0016311(dephosphorylation)|GO:0030289(protein…	ENST00000561610
IL34	0.261621	0.128554	20.6828	3.62908	31.8117	4.00749							hypothetical protein LOC146433	protein-coding			16713569; 12477932	ENST00000429149	THC2769697	NM_152456	146433	Hs.461214	interleukin 34	Homo sapiens interleukin 34 (IL34), transcript variant 1, mRNA [NM_152456]	hs|16q22.1	chr16:70688562-70690551	GO:0001934(positive regulation of protein phosphorylation)|GO:0005125(cytokine activity)|GO:0005157(macrophage colony-stimulating factor receptor binding)|GO:0005615(extracellular space)|GO:0006954(inflammatory response)|GO:0008083(growth factor activity)|GO:0008284(positive regulation of cell proliferation)|GO:0045087(innate immune response)	NM_152456
TCEB2	1.04449	0.847224	1183.19	1141.95	1093.16	1132.34	GO:5634(nucleus)	GO:5515(protein binding)	This gene encodes the protein elongin B, which is a subunit of the transcription factor B (SIII) complex. The SIII complex is composed of elongins A/A2, B and C. It activates elongation by RNA polymerase II by suppressing transient pausing of the polymerase at many sites within transcription units. Elongin A functions as the transcriptionally active component of the SIII complex, whereas elongins…	GO:6368(RNA elongation from RNA polymerase II promoter); GO:6461(protein complex assembly); GO:6464(protein modification process); GO:6355(regulation of transcription, DNA-dependent); GO:6350(transcription); GO:6512(ubiquitin cycle)			elongin B isoform a	protein-coding		KEGG pathway: Renal cell carcinoma 05211; KEGG pathway: Ubiquitin mediated proteolysis 04120; Reactome Event:Gene Expression 74160; Reactome Event:HIV Infection 162906; Reactome Event:Transcription 74159	17353931; 16675548; 16503656; 16189514; 15781449; 15616553; 15590664; 15574592; 15489334; 14960280; 14564014; 12943681; 12559969; 12477932; 12149480; 12052866; 12050673; 12004076; 11994304; 11739384; 11384984; 11006129; 10973499; 10692460; 10587522; 10535940; 10449727; 10205047; 10051596; 9765201; 9122164; 8244996; 7660130; 7660129; 7660122; 7638163	ENST00000409906	THC2509566	NM_007108	6923	Hs.172772	transcription elongation factor B (SIII), polypeptide 2 (18kDa, elongin B)	Homo sapiens transcription elongation factor B (SIII), polypeptide 2 (18kDa, elongin B) (TCEB2), transcript variant 1, mRNA [NM_007108]	hs|16p13.3	chr16:2821589-2821530	GO:0005515(protein binding)|GO:0005654(nucleoplasm)|GO:0005829(cytosol)|GO:0006366(transcription from RNA polymerase II promoter)|GO:0006368(transcription elongation from RNA polymerase II promoter)|GO:0006461(protein complex assembly)|GO:0010467(gene expression)|GO:0016032(viral reproduction)|GO:0016567(protein ubiquitination)|GO:0031462(Cul2-RING ubiquitin ligase complex)|GO:0031466(Cul5-RING u…	NM_007108
ZCCHC14	1.96634	1.0821	1597.71	2903	1340.2	1773.11		GO:46872(metal ion binding); GO:3676(nucleic acid binding); GO:8270(zinc ion binding)					zinc finger, CCHC domain containing 14	protein-coding			16344560; 16189514; 15146197; 12477932; 12168954; 9628581	ENST00000568020	THC2462853	NM_015144	23174	Hs.156231	zinc finger, CCHC domain containing 14	Homo sapiens zinc finger, CCHC domain containing 14 (ZCCHC14), mRNA [NM_015144]	hs|16q24.2	chr16:87440191-87440132	GO:0003676(nucleic acid binding)|GO:0008270(zinc ion binding)|GO:0035091(phosphatidylinositol binding)	NM_015144
FAM192A	0.891155	0.859301	763.394	628.623	557.916	586.154	GO:5634(nucleus)						hypothetical protein LOC80011	protein-coding			16381901; 16344560; 15489336; 15489334; 14702039; 12477932; 11230166; 11076863	ENST00000309137	THC2472563	NM_024946	80011	Hs.396740	family with sequence similarity 192, member A	Homo sapiens family with sequence similarity 192, member A (FAM192A), mRNA [NM_024946]	hs|16q13	chr16:57186520-57186461	GO:0005634(nucleus)	NM_024946
MTHFSD	1.11065	0.875844	329.021	337.667	299.147	320.339	GO:5634(nucleus)	GO:30272(5-formyltetrahydrofolate cyclo-ligase activity); GO:5524(ATP binding); GO:3676(nucleic acid binding); GO:166(nucleotide binding)		GO:9396(folic acid and derivative biosynthetic process)			methenyltetrahydrofolate synthetase domain containing	protein-coding			14702039; 12477932	ENST00000625049	THC2471647	NM_022764	64779	Hs.343627	methenyltetrahydrofolate synthetase domain containing	Homo sapiens methenyltetrahydrofolate synthetase domain containing (MTHFSD), transcript variant 3, mRNA [NM_022764]	hs|16q24.1	chr16:86564700-86564641	GO:0000166(nucleotide binding)	NM_022764
VKORC1	0.842034	0.944763	14972.4	11649.6	12300.2	14208	GO:5783(endoplasmic reticulum); GO:16021(integral to membrane); GO:16020(membrane)	GO:16491(oxidoreductase activity); GO:4252(serine-type endopeptidase activity); GO:47057(vitamin-K-epoxide reductase (warfarin-sensitive) activity)	Vitamin K is essential for blood clotting but must be enzymatically activated. This enzymatically activated form of vitamin K is a reduced form required for the carboxylation of glutamic acid residues in some blood-clotting proteins. The product of this gene encodes the enzyme that is responsible for reducing vitamin K 2,3-epoxide to the enzymatically activated form. Fatal bleeding can be caused …	GO:6508(proteolysis)			vitamin K epoxide reductase complex, subunit 1 isoform 2	protein-coding	Vitamin K-dependent clotting factors, combined deficiency of, 2; Warfarin resistance	KEGG pathway: Biosynthesis of steroids 00100	17192772; 17164330; 17110455; 16879214; 16700826; 16677080; 16634640; 16611750; 16549638; 16424822; 16420583; 16270630; 16030016; 15978113; 15972850; 15947090; 15930419; 15883587; 15790782; 15716279; 15630486; 15489334; 15358623; 15276181; 14765195; 14765194; 12975309; 12477932; 12384421; 11154138	ENST00000394975	THC2485708	NM_206824	79001	Hs.324844	vitamin K epoxide reductase complex, subunit 1	Homo sapiens vitamin K epoxide reductase complex, subunit 1 (VKORC1), transcript variant 2, mRNA [NM_206824]	hs|16p11.2	chr16:31102433-31102374	GO:0005789(endoplasmic reticulum membrane)|GO:0007596(blood coagulation)|GO:0016021(integral to membrane)|GO:0017144(drug metabolic process)|GO:0017187(peptidyl-glutamic acid carboxylation)|GO:0042373(vitamin K metabolic process)|GO:0043687(post-translational protein modification)|GO:0044267(cellular protein metabolic process)|GO:0047057(vitamin-K-epoxide reductase (warfarin-sensitive) activity)|…	NM_206824
ROGDI	2.41316	1.16899	45.8072	102.143	35.0613	50.1115							leucine zipper domain protein	protein-coding			16381901; 16169070; 15489336; 14702039; 12477932; 11230166; 11076863	ENST00000585653	NP1204611	NM_024589	79641	Hs.459795	rogdi homolog (Drosophila)	Homo sapiens rogdi homolog (Drosophila) (ROGDI), transcript variant 1, mRNA [NM_024589]	hs|16p13.3	chr16:4850504-4849729	GO:0005622(intracellular)|GO:0005635(nuclear envelope)|GO:0008284(positive regulation of cell proliferation)|GO:0030097(hemopoiesis)	NM_024589
HMOX2	0.406456	0.658944	11579.9	4349.17	10509.8	8467.2	GO:5783(endoplasmic reticulum); GO:5792(microsome)	GO:9055(electron carrier activity); GO:4392(heme oxygenase (decyclizing) activity); GO:5506(iron ion binding); GO:46872(metal ion binding)	Heme oxygenase, an essential enzyme in heme catabolism, cleaves heme to form biliverdin, which is subsequently converted to bilirubin by biliverdin reductase, and carbon monoxide, a putative neurotransmitter. Heme oxygenase activity is induced by its substrate heme and by various nonheme substances. Heme oxygenase occurs as 2 isozymes, an inducible heme oxygenase-1 and a constitutive heme oxygena…	GO:6788(heme oxidation)			heme oxygenase (decyclizing) 2	protein-coding		KEGG pathway: Porphyrin and chlorophyll metabolism 00860	17064313; 16169070; 16137652; 16043027; 15528406; 15489334; 14702039; 14615405; 14527438; 14506930; 12578814; 12477932; 12057765; 11572959; 11171041; 11027601; 9373149; 9284910; 8764571; 8125298; 8034330; 7890772; 1575508	ENST00000398595	THC2520057	NM_002134	3163	Hs.284279	heme oxygenase (decycling) 2	Homo sapiens heme oxygenase (decycling) 2 (HMOX2), transcript variant 3, mRNA [NM_002134]	hs|16p13.3	chr16:4559722-4559781	GO:0001666(response to hypoxia)|GO:0004392(heme oxygenase (decyclizing) activity)|GO:0005515(protein binding)|GO:0005789(endoplasmic reticulum membrane)|GO:0005886(plasma membrane)|GO:0006778(porphyrin-containing compound metabolic process)|GO:0006788(heme oxidation)|GO:0006879(cellular iron ion homeostasis)|GO:0016020(membrane)|GO:0042167(heme catabolic process)|GO:0044281(small molecule metabol…	NM_002134
TMEM170A	0.657017	0.729011	937.045	568.887	928.396	827.494	GO:16021(integral to membrane)						hypothetical protein LOC124491	protein-coding			12477932	ENST00000561878	THC2631573	NM_145254	124491	Hs.487510	transmembrane protein 170A	Homo sapiens transmembrane protein 170A (TMEM170A), mRNA [NM_145254]	hs|16q23.1	chr16:75481508-75481449	GO:0016021(integral to membrane)	NM_145254
ABCC6	3.62512	1.30194	76.6637	256.803	85.503	136.103	GO:16021(integral to membrane); GO:5886(plasma membrane)	GO:5524(ATP binding); GO:16887(ATPase activity); GO:42626(ATPase activity, coupled to transmembrane movement of substances); GO:166(nucleotide binding); GO:5215(transporter activity)	The protein encoded by this gene is a member of the superfamily of ATP-binding cassette (ABC) transporters. ABC proteins transport various molecules across extra- and intra-cellular membranes. ABC genes are divided into seven distinct subfamilies (ABC1, MDR/TAP, MRP, ALD, OABP, GCN20, White). The encoded protein, a member of the MRP subfamily, is involved in multi-drug resistance. Mutations in th…	GO:42493(response to drug); GO:50896(response to stimulus); GO:6810(transport); GO:7601(visual perception)	HTC; CNSLT_cDNA			protein-coding	Pseudoxanthoma elasticum; Pseudoxanthoma elasticum, forme fruste	KEGG pathway: ABC transporters - General 02010	17045963; 16835894; 16543900; 16392638; 16374464; 16127278; 16086317; 15996518; 15894595; 15889270; 15760889; 15723264; 15645653; 15459974; 12901863; 12850230; 12714611; 12673275; 12477932; 12384774; 12176944; 11880368; 11776382; 11702217; 11536079; 11439001; 11431746; 11427982; 11179012; 11058917; 10954200; 10913334; 10835643; 10835642; 10811882; 10585762; 10493829; 10424734; 9892204; 9721217; 9…	ENST00000576204	THC2480873	NM_001171	368	Hs.442182	ATP-binding cassette, sub-family C (CFTR/MRP), member 6	Homo sapiens ATP-binding cassette, sub-family C (CFTR/MRP), member 6 (ABCC6), transcript variant 1, mRNA [NM_001171]	hs|16p13.11	chr16:16243914-16243855	GO:0005215(transporter activity)|GO:0005524(ATP binding)|GO:0005634(nucleus)|GO:0005789(endoplasmic reticulum membrane)|GO:0005886(plasma membrane)|GO:0006200(ATP catabolic process)|GO:0006810(transport)|GO:0007601(visual perception)|GO:0016021(integral to membrane)|GO:0016323(basolateral plasma membrane)|GO:0016324(apical plasma membrane)|GO:0016328(lateral plasma membrane)|GO:0042493(response t…	NM_001171
LPO	1.08221	0.817905	3.58401	2.53467	2.57151	3.63237	GO:5575(cellular_component)	GO:5509(calcium ion binding); GO:5506(iron ion binding); GO:46872(metal ion binding); GO:16491(oxidoreductase activity); GO:4601(peroxidase activity)		GO:42744(hydrogen peroxide catabolic process); GO:6979(response to oxidative stress)			lactoperoxidase	protein-coding		KEGG pathway: Coumarine and phenylpropanoid biosynthesis 00940; KEGG pathway: Methane metabolism 00680; KEGG pathway: Phenylalanine metabolism 00360	16740002; 15894800; 15489334; 15384204; 12626341; 12584448; 12477932; 10828600; 10814547; 9030719; 8964511; 2222811	ENST00000582328	THC2638292	NM_006151	4025	Hs.234742	lactoperoxidase	Homo sapiens lactoperoxidase (LPO), transcript variant 1, mRNA [NM_006151]	hs|17q22	chr17:56345363-56345422	GO:0001580(detection of chemical stimulus involved in sensory perception of bitter taste)|GO:0005615(extracellular space)|GO:0005737(cytoplasm)|GO:0006979(response to oxidative stress)|GO:0016323(basolateral plasma membrane)|GO:0018969(thiocyanate metabolic process)|GO:0020037(heme binding)|GO:0042742(defense response to bacterium)|GO:0042744(hydrogen peroxide catabolic process)|GO:0046872(metal …	NM_006151
TBCD	0.985067	0.88888	770.786	701.598	583.52	634.156	GO:5874(microtubule)	GO:51087(chaperone binding)	Cofactor D is one of four proteins (cofactors A, D, E, and C) involved in the pathway leading to correctly folded beta-tubulin from folding intermediates. Cofactors A and D are believed to play a role in capturing and stabilizing beta-tubulin intermediates in a quasi-native confirmation. Cofactor E binds to the cofactor D/beta-tubulin complex; interaction with cofactor C then causes the release o…	GO:7025(beta-tubulin folding); GO:6457(protein folding)			beta-tubulin cofactor D	protein-coding			15489334; 15231748; 14702039; 12912990; 12477932; 12107410; 11110777; 10831612; 10722852; 10231032; 9265649; 9110174; 8706133; 8619474; 8567715	ENST00000575132	NP337279	NM_005993	6904	Hs.464391	tubulin folding cofactor D	Homo sapiens tubulin folding cofactor D (TBCD), mRNA [NM_005993]	hs|17q25.3	chr17:80895163-80895222	GO:0005096(GTPase activator activity)|GO:0005515(protein binding)|GO:0005737(cytoplasm)|GO:0005874(microtubule)|GO:0005912(adherens junction)|GO:0005923(tight junction)|GO:0006457(protein folding)|GO:0007023(post-chaperonin tubulin folding pathway)|GO:0010812(negative regulation of cell-substrate adhesion)|GO:0016328(lateral plasma membrane)|GO:0031115(negative regulation of microtubule polymeriz…	NM_005993
MGAT4C	0.892384	0.551964	17.9909	14.8352	37.6958	25.4391	GO:16020(membrane)	GO:8454(alpha-1,3-mannosylglycoprotein 4-beta-N-acetylglucosaminyltransferase activity); GO:16758(transferase activity, transferring hexosyl groups)		GO:5975(carbohydrate metabolic process)			UDP-N-acetylglucosamine: alpha-1,3-D-mannoside beta-1,4-N-acetylglucosaminyltransferase IV	protein-coding			14702039; 12477932; 10570912; 5701727	ENST00000552808	THC2488471	NM_013244	25834	Hs.589093	MGAT4 family, member C	Homo sapiens MGAT4 family, member C (MGAT4C), mRNA [NM_013244]	hs|12q21.31	chr12:86373272-86373213	GO:0000139(Golgi membrane)|GO:0008454(alpha-1,3-mannosylglycoprotein 4-beta-N-acetylglucosaminyltransferase activity)|GO:0016021(integral to membrane)|GO:0018279(protein N-linked glycosylation via asparagine)|GO:0043687(post-translational protein modification)|GO:0044267(cellular protein metabolic process)|GO:0046872(metal ion binding)	NM_013244
HN1	0.414264	0.783434	94415.3	36141.7	81374.8	77945.3	GO:5634(nucleus)						hematological and neurological expressed 1 isoform 3	protein-coding			17081983; 16602700; 15489334; 15094197; 12477932; 11054553; 9373149; 8125298	ENST00000481647	THC2547480	NM_001002033	51155	Hs.532803	hematological and neurological expressed 1	Homo sapiens hematological and neurological expressed 1 (HN1), transcript variant 3, mRNA [NM_001002033]	hs|17q25.1	chr17:73132162-73132103	GO:0005634(nucleus)|GO:0032502(developmental process)	NM_001002033
PNMT	0.440807	1.43196	12.2753	4.37301	7.7916	13.6412		GO:8168(methyltransferase activity); GO:4603(phenylethanolamine N-methyltransferase activity); GO:16740(transferase activity)	The product of this gene catalyzes the last step of the catecholamine biosynthesis pathway, which methylates norepinephrine to form epinephrine (adrenaline). The enzyme also has beta-carboline 2N-methyltransferase activity. This gene is thought to play a key step in regulating epinephrine production.	GO:42423(catecholamine biosynthetic process)			phenylethanolamine N-methyltransferase	protein-coding		KEGG pathway: Tyrosine metabolism 00350	16645894; 16363801; 15968085; 15893506; 15848714; 15489334; 15010812; 14553966; 12634439; 12477932; 12438093; 11958827; 11900856; 11807261; 9645429; 9578504; 3945626; 3372503; 2835776; 1303174	ENST00000269582	THC2477070	NM_002686	5409	Hs.1892	phenylethanolamine N-methyltransferase	Homo sapiens phenylethanolamine N-methyltransferase (PNMT), transcript variant 1, mRNA [NM_002686]	hs|17q12	chr17:37826574-37826633	GO:0004603(phenylethanolamine N-methyltransferase activity)|GO:0005829(cytosol)|GO:0032259(methylation)|GO:0034641(cellular nitrogen compound metabolic process)|GO:0042418(epinephrine biosynthetic process)|GO:0042423(catecholamine biosynthetic process)|GO:0044281(small molecule metabolic process)	NM_002686
ZBTB4	1.34221	0.894294	2366.02	2934.44	1870.57	2045.27							zinc finger and BTB domain containing 4	protein-coding			16354688; 14702039; 12477932; 10819331	ENST00000311403	THC2658379	NM_020899	57659	Hs.35096	zinc finger and BTB domain containing 4	Homo sapiens zinc finger and BTB domain containing 4 (ZBTB4), transcript variant 1, mRNA [NM_020899]	hs|17p13.1	chr17:7363005-7362946	GO:0000122(negative regulation of transcription from RNA polymerase II promoter)|GO:0000977(RNA polymerase II regulatory region sequence-specific DNA binding)|GO:0001227(RNA polymerase II transcription regulatory region sequence-specific DNA binding transcription factor activity involved in negative regulation of transcription)|GO:0005515(protein binding)|GO:0005634(nucleus)|GO:0006351(transcript…	NM_020899
SERPINF1	2.12122	0.676272	16.9738	33.2701	18.5103	15.305	GO:5576(extracellular region)	GO:4867(serine-type endopeptidase inhibitor activity)		GO:8283(cell proliferation); GO:7275(multicellular organismal development); GO:16525(negative regulation of angiogenesis); GO:50769(positive regulation of neurogenesis)			serine (or cysteine) proteinase inhibitor, clade F (alpha-2 antiplasmin, pigment epithelium derived factor), member 1	protein-coding			17213275; 17188371; 17081065; 16896539; 16797605; 16777976; 16707486; 16596284; 16409998; 16335952; 16322471; 16289162; 16196102; 16102727; 15994443; 15856012; 15846509; 15713745; 15489334; 15377265; 15374885; 15239109; 15150108; 15140209; 15096582; 14991838; 12920663; 12878936; 12860293; 12827055; 12737624; 12711260; 12687338; 12670505; 12621583; 12603315; 12599204; 12477932; 12237317; 12200129;…	ENST00000572517	NP1187984	NM_002615	5176	Hs.532768	serpin peptidase inhibitor, clade F (alpha-2 antiplasmin, pigment epithelium derived factor), member 1	Homo sapiens serpin peptidase inhibitor, clade F (alpha-2 antiplasmin, pigment epithelium derived factor), member 1 (SERPINF1), mRNA [NM_002615]	hs|17p13.3	chr17:1680668-1680727	GO:0001822(kidney development)|GO:0004867(serine-type endopeptidase inhibitor activity)|GO:0005576(extracellular region)|GO:0005604(basement membrane)|GO:0005615(extracellular space)|GO:0007275(multicellular organismal development)|GO:0007568(aging)|GO:0007614(short-term memory)|GO:0008283(cell proliferation)|GO:0010447(response to acidity)|GO:0010596(negative regulation of endothelial cell migra…	NM_002615
SMG6	0.961517	0.883	1623.46	1442.4	1267.35	1368.22	GO:5694(chromosome); GO:781(chromosome, telomeric region); GO:5737(cytoplasm); GO:5634(nucleus); GO:5697(telomerase holoenzyme complex)	GO:3677(DNA binding); GO:4519(endonuclease activity); GO:16787(hydrolase activity); GO:30145(manganese ion binding); GO:46872(metal ion binding); GO:5515(protein binding); GO:42162(telomeric DNA binding)		GO:184(mRNA catabolic process, nonsense-mediated decay); GO:6406(mRNA export from nucleus); GO:35303(regulation of dephosphorylation); GO:723(telomere maintenance)			Smg-6 homolog, nonsense mediated mRNA decay factor	protein-coding			17053788; 16820686; 16488880; 15721257; 15489334; 14702039; 14636577; 12699629; 12676087; 12554878; 12477932; 12168954; 11087658; 9872452	ENST00000570756	NP163914	NM_017575	23293	Hs.448342	SMG6 nonsense mediated mRNA decay factor	Homo sapiens SMG6 nonsense mediated mRNA decay factor (SMG6), transcript variant 1, mRNA [NM_017575]	hs|17p13.3	chr17:1963593-1963534	GO:0000184(nuclear-transcribed mRNA catabolic process, nonsense-mediated decay)|GO:0000723(telomere maintenance)|GO:0000781(chromosome, telomeric region)|GO:0004521(endoribonuclease activity)|GO:0005515(protein binding)|GO:0005634(nucleus)|GO:0005697(telomerase holoenzyme complex)|GO:0005730(nucleolus)|GO:0005737(cytoplasm)|GO:0005829(cytosol)|GO:0006406(mRNA export from nucleus)|GO:0010467(gene …	NM_017575
MAPK7	0.627639	0.796614	4354.97	2525.71	3558.03	3465.41		GO:5524(ATP binding); GO:4707(MAP kinase activity); GO:166(nucleotide binding); GO:5515(protein binding); GO:4674(protein serine/threonine kinase activity); GO:16740(transferase activity)	The protein encoded by this gene is a member of the MAP kinase family. MAP kinases act as an integration point for multiple biochemical signals, and are involved in a wide variety of cellular processes such as proliferation, differentiation, transcription regulation and development. This kinase is specifically activated by mitogen-activated protein kinase kinase 5 (MAP2K5/MEK5). It is involved in…	GO:7049(cell cycle); GO:6468(protein amino acid phosphorylation); GO:7165(signal transduction)			mitogen-activated protein kinase 7 isoform 1	protein-coding		KEGG pathway: Gap junction 04540; KEGG pathway: GnRH signaling pathway 04912; KEGG pathway: MAPK signaling pathway 04010	17452529; 17272811; 17148583; 17131384; 17052197; 17018293; 16941494; 16835228; 16735500; 16626623; 16316418; 16166637; 15994942; 15716121; 15692064; 15608616; 15548525; 15075238; 14718574; 14679215; 14583600; 12637502; 12477932; 12091247; 12048211; 12042304; 11948414; 11739740; 11544482; 11278431; 11254654; 11139578; 10849446; 10781600; 10531364; 10473620; 10072598; 9858528; 9790194; 9753748; 95…	ENST00000570306	THC2486785	NM_139033	5598	Hs.150136	mitogen-activated protein kinase 7	Homo sapiens mitogen-activated protein kinase 7 (MAPK7), transcript variant 1, mRNA [NM_139033]	hs|17p11.2	chr17:19286634-19286693	GO:0002224(toll-like receptor signaling pathway)|GO:0002755(MyD88-dependent toll-like receptor signaling pathway)|GO:0002756(MyD88-independent toll-like receptor signaling pathway)|GO:0004707(MAP kinase activity)|GO:0005515(protein binding)|GO:0005524(ATP binding)|GO:0005634(nucleus)|GO:0005654(nucleoplasm)|GO:0005737(cytoplasm)|GO:0005829(cytosol)|GO:0007049(cell cycle)|GO:0007165(signal transdu…	NM_139033
PMP22	1.00696	0.735607	38736.1	36042.7	38310.8	34455.9	GO:5887(integral to plasma membrane); GO:16020(membrane)		This gene encodes an integral membrane protein that is a major component of myelin in the peripheral nervous system. Various mutations of this gene are causes of Charcot-Marie-Tooth disease Type IA, Dejerine-Sottas syndrome, and hereditary neuropathy with liability to pressure palsies. Alternative splicing of this gene results in three transcript variants that encode the same protein.	GO:7638(mechanosensory behavior); GO:8285(negative regulation of cell proliferation); GO:7422(peripheral nervous system development); GO:7605(sensory perception of sound); GO:7268(synaptic transmission)			peripheral myelin protein 22	protein-coding	Charcot-Marie-Tooth disease, type 1A; Charcot-Marie-Tooth disease, type 1E; Dejerine-Sottas disease; Neuropathy, recurrent, with pressure palsies; Roussy-Levy syndrome		16683188; 16481890; 16437560; 16436605; 16326107; 16199442; 15955700; 15891642; 15786462; 15755691; 15564036; 15555916; 15489334; 15205993; 15099592; 15099590; 15083696; 14581692; 12823620; 12796555; 12578939; 12497641; 12477932; 12439896; 12402337; 12211648; 12207933; 12119418; 11835375; 11456309; 11438991; 11140841; 10982389; 10806367; 10737979; 10704444; 10697408; 10663978; 10632107; 10489052;…	ENST00000395938	THC2500334	NM_000304	5376	Hs.372031	peripheral myelin protein 22	Homo sapiens peripheral myelin protein 22 (PMP22), transcript variant 1, mRNA [NM_000304]	hs|17p12	chr17:15133267-15133208	GO:0005515(protein binding)|GO:0005886(plasma membrane)|GO:0005923(tight junction)|GO:0007268(synaptic transmission)|GO:0007422(peripheral nervous system development)|GO:0008219(cell death)|GO:0008285(negative regulation of cell proliferation)|GO:0010977(negative regulation of neuron projection development)|GO:0016021(integral to membrane)|GO:0032060(bleb assembly)|GO:0032288(myelin assembly)|GO:…	NM_000304
SKAP1	1.3201	0.9775	16.1628	19.7157	14.3222	17.1169	GO:16020(membrane); GO:5634(nucleus)	GO:0004713(protein-tyrosine kinase activity);GO:0005070(SH3/SH2 adaptor activity);GO:0005515(protein binding)	This gene encodes a T cell adaptor protein, a class of intracellular molecules with modular domains capable of recruiting additional proteins but that exhibit no intrinsic enzymatic activity. The encoded protein contains a unique N-terminal region followed by a PH domain and C-terminal SH3 domain. Along with the adhesion and degranulation-promoting adaptor protein, the encoded protein plays a cri…	GO:6955(immune response)			src kinase associated phosphoprotein 1 isoform 1	protein-coding			16980616; 16461356; 15939789; 15849195; 15489334; 12652296; 12477932; 12171928; 11909961; 10856234; 10358754; 9837776; 9748251; 9671755; 9232446; 9195899	ENST00000579476	THC2609803	NM_003726	8631	Hs.316931	src kinase associated phosphoprotein 1	Homo sapiens src kinase associated phosphoprotein 1 (SKAP1), transcript variant 1, mRNA [NM_003726]	hs|17q21.32	chr17:46210889-46210830	GO:0005070(SH3/SH2 adaptor activity)|GO:0005515(protein binding)|GO:0005634(nucleus)|GO:0005737(cytoplasm)|GO:0005886(plasma membrane)|GO:0005911(cell-cell junction)|GO:0009967(positive regulation of signal transduction)|GO:0017124(SH3 domain binding)|GO:0019901(protein kinase binding)|GO:0019903(protein phosphatase binding)|GO:0032403(protein complex binding)|GO:0042169(SH2 domain binding)|GO:00…	NM_003726
SLC25A39	0.971839	0.828579	3685.9	3309.99	3493.96	3539.56	GO:16021(integral to membrane); GO:16020(membrane); GO:5743(mitochondrial inner membrane); GO:5739(mitochondrion)	GO:5488(binding)		GO:6810(transport)			solute carrier family 25, member 39	protein-coding			16949250; 15489334; 14702039; 12477932; 11256614; 11230166; 11139402; 10810093	ENST00000593166	THC2569354	NM_016016	51629	Hs.744880	solute carrier family 25, member 39	Homo sapiens solute carrier family 25, member 39 (SLC25A39), transcript variant 2, mRNA [NM_016016]	hs|17q21.31	chr17:42397438-42397379	GO:0005743(mitochondrial inner membrane)|GO:0006783(heme biosynthetic process)|GO:0006810(transport)|GO:0016021(integral to membrane)	NM_016016
PNPLA2	1.93012	1.33869	643.195	1147.14	447.817	732.958				GO:6629(lipid metabolic process)			patatin-like phospholipase domain containing 2	protein-coding	Neutral lipid storage disease with myopathy		17187067; 17032652; 16799181; 16752181; 16679289; 16644682; 16239926; 15550674; 15364929; 15337759; 15231748; 12477932; 9110174; 8619474	ENST00000529255	THC2466068	NM_020376	57104	Hs.654697	patatin-like phospholipase domain containing 2	Homo sapiens patatin-like phospholipase domain containing 2 (PNPLA2), mRNA [NM_020376]	hs|11p15.5	chr11:824896-824955	GO:0004806(triglyceride lipase activity)|GO:0005789(endoplasmic reticulum membrane)|GO:0005811(lipid particle)|GO:0005829(cytosol)|GO:0005886(plasma membrane)|GO:0006644(phospholipid metabolic process)|GO:0010891(negative regulation of sequestering of triglyceride)|GO:0010898(positive regulation of triglyceride catabolic process)|GO:0016021(integral to membrane)|GO:0019433(triglyceride catabolic …	NM_020376
STAT3	2.01063	1.03338	77.6793	144.32	87.2205	110.199	GO:5737(cytoplasm); GO:5634(nucleus)	GO:5509(calcium ion binding); GO:5062(hematopoietin/interferon-class (D200-domain) cytokine receptor signal transducer activity); GO:4871(signal transducer activity); GO:3700(transcription factor activity); GO:8134(transcription factor binding)	The protein encoded by this gene is a member of the STAT protein family. In response to cytokines and growth factors, STAT family members are phosphorylated by the receptor associated kinases, and then form homo- or heterodimers that translocate to the cell nucleus where they act as transcription activators. This protein is activated through phosphorylation in response to various cytokines and gr…	GO:7259(JAK-STAT cascade); GO:6953(acute-phase response); GO:6928(cell motility); GO:19221(cytokine and chemokine mediated signaling pathway); GO:7242(intracellular signaling cascade); GO:122(negative regulation of transcription from RNA polymerase II promoter); GO:7399(nervous system development)			signal transducer and activator of transcription 3 isoform 3	protein-coding		KEGG pathway: Adipocytokine signaling pathway 04920; KEGG pathway: Jak-STAT signaling pathway 04630; KEGG pathway: Pancreatic cancer 05212	17404258; 17360477; 17341611; 17318196; 17289576; 17276988; 17241887; 17220301; 17204573; 17203226; 17194701; 17182572; 17151100; 17145757; 17142261; 17078813; 17015686; 17012261; 17008315; 16984731; 16959370; 16948814; 16946298; 16935931; 16926159; 16887796; 16877361; 16871275; 16861352; 16841088; 16840717; 16835372; 16828865; 16825495; 16807407; 16732314; 16709613; 16685378; 16651533; 16636048;…	ENST00000264657	THC2469859	NM_213662	6774	Hs.463059	signal transducer and activator of transcription 3 (acute-phase response factor)	Homo sapiens signal transducer and activator of transcription 3 (acute-phase response factor) (STAT3), transcript variant 3, mRNA [NM_213662]	hs|17q21.2	chr17:40465982-40465923	GO:0000122(negative regulation of transcription from RNA polymerase II promoter)|GO:0001103(RNA polymerase II repressing transcription factor binding)|GO:0001659(temperature homeostasis)|GO:0001754(eye photoreceptor cell differentiation)|GO:0003677(DNA binding)|GO:0003700(sequence-specific DNA binding transcription factor activity)|GO:0004871(signal transducer activity)|GO:0004879(ligand-activate…	NM_213662
ARL13B	0.580397	0.686073	354.958	190.367	323.039	270.971		GO:5525(GTP binding); GO:166(nucleotide binding)		GO:0006886(intracellular protein transport)			ADP-ribosylation factor-like 2-like 1 isoform 1	protein-coding			15489334; 15314642; 12477932	ENST00000335438	NP1175624	NM_182896	200894	Hs.533086	ADP-ribosylation factor-like 13B	Homo sapiens ADP-ribosylation factor-like 13B (ARL13B), transcript variant 1, mRNA [NM_182896]	hs|3q11.1	chr3:93773223-93773282	GO:0001947(heart looping)|GO:0005515(protein binding)|GO:0005525(GTP binding)|GO:0005622(intracellular)|GO:0005929(cilium)|GO:0006996(organelle organization)|GO:0007224(smoothened signaling pathway)|GO:0007264(small GTPase mediated signal transduction)|GO:0009953(dorsal/ventral pattern formation)|GO:0021532(neural tube patterning)|GO:0021830(interneuron migration from the subpallium to the cortex…	NM_182896
MYO19	0.185015	0.793705	5705.11	975.351	3552.72	3447.6	GO:16459(myosin complex)	GO:5524(ATP binding); GO:3774(motor activity)			FLI_CDNA; oligo capping; fis (full insert sequence)			protein-coding			12477932	ENST00000621344	THC2475732	NM_001033580	80179	Hs.302051	myosin XIX	Homo sapiens myosin XIX (MYO19), transcript variant 3, mRNA [NM_001033580]	hs|17q12	chr17:34869010-34868951	GO:0003774(motor activity)|GO:0003779(actin binding)|GO:0005524(ATP binding)|GO:0005737(cytoplasm)|GO:0005741(mitochondrial outer membrane)|GO:0008152(metabolic process)|GO:0016459(myosin complex)	NM_001033580
SUZ12	0.538274	0.787818	4674.2	2324.88	3680.29	3544.92	GO:35098(ESC/E(Z) complex); GO:5622(intracellular); GO:5634(nucleus); GO:1739(sex chromatin)	GO:3682(chromatin binding); GO:42054(histone methyltransferase activity); GO:46872(metal ion binding); GO:3676(nucleic acid binding); GO:8270(zinc ion binding)	This zinc finger gene has been identified at the breakpoints of a recurrent chromosomal translocation reported in endometrial stromal sarcoma. Recombination of these breakpoints results in the fusion of this gene and JAZF1. The protein encoded by this gene contains a zinc finger domain in the C terminus of the coding region. The specific function of this gene has not yet been determined.	GO:16568(chromatin modification); GO:16571(histone methylation); GO:16574(histone ubiquitination); GO:122(negative regulation of transcription from RNA polymerase II promoter); GO:8284(positive regulation of cell proliferation); GO:6355(regulation of transcription, DNA-dependent); GO:6350(transcription)			joined to JAZF1	protein-coding	Endometrial stromal tumors		17197920; 17081983; 16712789; 16630818; 16224021; 15489334; 15385962; 15302935; 15257518; 15225548; 15043312; 12843325; 12477932; 12435631; 12351676; 11564866; 11546753; 11371647; 8590280	ENST00000322652	THC2519335	NM_015355	23512	Hs.462732	SUZ12 polycomb repressive complex 2 subunit	Homo sapiens SUZ12 polycomb repressive complex 2 subunit (SUZ12), mRNA [NM_015355]	hs|17q11.2	chr17:30327536-30327595	GO:0000122(negative regulation of transcription from RNA polymerase II promoter)|GO:0001739(sex chromatin)|GO:0003682(chromatin binding)|GO:0003723(RNA binding)|GO:0005515(protein binding)|GO:0005634(nucleus)|GO:0005654(nucleoplasm)|GO:0005730(nucleolus)|GO:0006351(transcription, DNA-dependent)|GO:0008284(positive regulation of cell proliferation)|GO:0010467(gene expression)|GO:0016571(histone me…	NM_015355
GIT1	0.806051	0.910362	121.12	90.2127	100.749	112.138		GO:5096(GTPase activator activity); GO:16301(kinase activity); GO:46872(metal ion binding); GO:5515(protein binding); GO:4872(receptor activity); GO:8270(zinc ion binding)		GO:8277(regulation of G-protein coupled receptor protein signaling pathway); GO:43087(regulation of GTPase activity)			G protein-coupled receptor kinase interactor 1 isoform 2	protein-coding		KEGG pathway: Epithelial cell signaling in Helicobacter pylori infection 05120; KEGG pathway: Regulation of actin cytoskeleton 04810	17353931; 17081983; 16825424; 16598076; 15951569; 15923189; 15592455; 15489334; 15383276; 15302935; 15016733; 14702039; 14523024; 12695502; 12629171; 12522103; 12477932; 12473661; 12153727; 11896197; 11381105; 10938112; 10896954; 9826657	ENST00000394869	NP661634	NM_014030	28964	Hs.514051	G protein-coupled receptor kinase interacting ArfGAP 1	Homo sapiens G protein-coupled receptor kinase interacting ArfGAP 1 (GIT1), transcript variant 2, mRNA [NM_014030]	hs|17q11.2	chr17:27901212-27901153	GO:0005515(protein binding)|GO:0005737(cytoplasm)|GO:0005829(cytosol)|GO:0005925(focal adhesion)|GO:0007411(axon guidance)|GO:0008060(ARF GTPase activator activity)|GO:0008270(zinc ion binding)|GO:0008277(regulation of G-protein coupled receptor protein signaling pathway)|GO:0016020(membrane)|GO:0016235(aggresome)|GO:0032312(regulation of ARF GTPase activity)|GO:0032465(regulation of cytokinesis)…	NM_014030
SPNS3	0.921138	0.716666	38.7541	32.9861	33.7779	29.597	GO:16021(integral to membrane); GO:16020(membrane)	GO:5215(transporter activity)		GO:6810(transport)			spinster homolog 3	protein-coding			12477932	ENST00000355530	THC2602852	NM_182538	201305	Hs.657543	spinster homolog 3 (Drosophila)	Homo sapiens spinster homolog 3 (Drosophila) (SPNS3), mRNA [NM_182538]	hs|17p13.2	chr17:4391247-4391306	GO:0003376(sphingosine-1-phosphate signaling pathway)|GO:0005765(lysosomal membrane)|GO:0006869(lipid transport)|GO:0016021(integral to membrane)|GO:0031982(vesicle)|GO:0040011(locomotion)|GO:0046624(sphingolipid transporter activity)|GO:0055085(transmembrane transport)	NM_182538
KRT38	1.08221	0.845514	3.05608	3.00331	2.54191	5.16878	GO:5882(intermediate filament)	GO:5198(structural molecule activity)	The protein encoded by this gene is a member of the keratin gene family. As a type I hair keratin, it is an acidic protein which heterodimerizes with type II keratins to form hair and nails. The type I hair keratins are clustered in a region of chromosome 17q12-q21 and have the same direction of transcription.				keratin 38	protein-coding			16831889; 15617563; 10391933; 9756910; 7686952	ENST00000246646	THC2488984	NM_006771	8687	Hs.248188	keratin 38, type I	Homo sapiens keratin 38, type I (KRT38), mRNA [NM_006771]	hs|17q21.2	chr17:39592860-39592801	GO:0005198(structural molecule activity)|GO:0005882(intermediate filament)|GO:0070062(extracellular vesicular exosome)	NM_006771
TMC6	2.24996	1.92414	7.22616	15.0235	12.5392	29.4988	GO:5783(endoplasmic reticulum); GO:16021(integral to membrane); GO:16020(membrane)						EVIN1	protein-coding	Epidermodysplasia verruciformis		17081983; 17008061; 16487602; 15489334; 15042430; 14702039; 12906855; 12812529; 12477932; 12426567; 10844558; 10084299	ENST00000591436	THC2751094	NM_007267	11322	Hs.632227	transmembrane channel-like 6	Homo sapiens transmembrane channel-like 6 (TMC6), transcript variant 2, mRNA [NM_007267]	hs|17q25.3	chr17:76113361-76109658	GO:0005515(protein binding)|GO:0005737(cytoplasm)|GO:0005783(endoplasmic reticulum)|GO:0005789(endoplasmic reticulum membrane)|GO:0005794(Golgi apparatus)|GO:0006811(ion transport)|GO:0008150(biological_process)|GO:0016021(integral to membrane)|GO:0031965(nuclear membrane)|GO:0070062(extracellular vesicular exosome)	NM_007267
KRTAP9-3	1.08221	0.911367	2.91815	2.85535	2.35895	5.57135	GO:45095(keratin filament)	GO:5515(protein binding)	This protein is a member of the keratin-associated protein (KAP) family. The KAP proteins form a matrix of keratin intermediate filaments which contribute to the structure of hair fibers. KAP family members appear to have unique, family-specific amino- and carboxyl-terminal regions and are subdivided into three multi-gene families according to amino acid composition: the high sulfur, the ultrahig…				keratin associated protein 9.3	protein-coding			17353931; 15489334; 12477932; 11279113	ENST00000411528	THC2486541	NM_031962	83900	Hs.307012	keratin associated protein 9-3	Homo sapiens keratin associated protein 9-3 (KRTAP9-3), mRNA [NM_031962]	hs|17q21.2	chr17:39389473-39389532	GO:0045095(keratin filament)	NM_031962
KRTAP3-2	1.06565	3.39324	6.66256	6.56062	7.96728	33.0538	GO:45095(keratin filament)	GO:5198(structural molecule activity)	This protein is a member of the keratin-associated protein (KAP) family. The KAP proteins form a matrix of keratin intermediate filaments which contribute to the structure of hair fibers. KAP family members appear to have unique, family-specific amino- and carboxyl-terminal regions and are subdivided into three multi-gene families according to amino acid composition: the high sulfur, the ultrahig…				keratin associated protein 3.2	protein-coding			16189514; 15489334; 12477932; 11279113	ENST00000391587	THC2481121	NM_031959	83897	Hs.307026	keratin associated protein 3-2	Homo sapiens keratin associated protein 3-2 (KRTAP3-2), mRNA [NM_031959]	hs|17q21.2	chr17:39155762-39155703	GO:0005198(structural molecule activity)|GO:0005515(protein binding)|GO:0045095(keratin filament)	NM_031959
KRT34	0.408003	0.76158	374.776	141.294	284.495	264.904	GO:5882(intermediate filament)	GO:5515(protein binding); GO:5198(structural molecule activity)	The protein encoded by this gene is a member of the keratin gene family. As a type I hair keratin, it is an acidic protein which heterodimerizes with type II keratins to form hair and nails. The type I hair keratins are clustered in a region of chromosome 17q12-q21 and have the same direction of transcription.	GO:8544(epidermis development)			keratin 34	protein-coding		KEGG pathway: Cell Communication 01430	17353931; 16831889; 16286979; 12477932; 10391933; 9756910; 7686952; 2431943	ENST00000394001	THC2473628	NM_021013	3885	Hs.296942	keratin 34, type I	Homo sapiens keratin 34, type I (KRT34), mRNA [NM_021013]	hs|17q21.2	chr17:39534077-39534018	GO:0005198(structural molecule activity)|GO:0005615(extracellular space)|GO:0005882(intermediate filament)|GO:0008544(epidermis development)|GO:0070062(extracellular vesicular exosome)	NM_021013
OR1E1	2.81862	5.22401	4.05132	13.0225	6.37391	40.7106	GO:16021(integral to membrane); GO:16020(membrane)	GO:4984(olfactory receptor activity); GO:4872(receptor activity)	Olfactory receptors interact with odorant molecules in the nose, to initiate a neuronal response that triggers the perception of a smell. The olfactory receptor proteins are members of a large family of G-protein-coupled receptors (GPCR) arising from single coding-exon genes. Olfactory receptors share a 7-transmembrane domain structure with many neurotransmitter and hormone receptors and are resp…	GO:7186(G-protein coupled receptor protein signaling pathway); GO:50896(response to stimulus); GO:7608(sensory perception of smell); GO:7165(signal transduction)			olfactory receptor, family 1, subfamily E, member 1	protein-coding			14983052; 12213199; 10706615; 10673334; 9500546; 8004088; 1370859	ENST00000322608	THC2603175	NM_003553	8387	Hs.278485	olfactory receptor, family 1, subfamily E, member 1	Homo sapiens olfactory receptor, family 1, subfamily E, member 1 (OR1E1), mRNA [NM_003553]	hs|17p13.2	chr17:3301159-3301100	GO:0004930(G-protein coupled receptor activity)|GO:0004984(olfactory receptor activity)|GO:0005886(plasma membrane)|GO:0007186(G-protein coupled receptor signaling pathway)|GO:0007608(sensory perception of smell)|GO:0016021(integral to membrane)|GO:0050911(detection of chemical stimulus involved in sensory perception of smell)	NM_003553
SPATA22	0.202431	0.817905	26.7304	3.02171	3.00353	4.83253							testes development-related NYD-SP20	protein-coding			15713825; 15489334; 12477932	ENST00000573128	THC2485663	NM_032598	84690	Hs.351068	spermatogenesis associated 22	Homo sapiens spermatogenesis associated 22 (SPATA22), transcript variant 2, mRNA [NM_032598]	hs|17p13.2	chr17:3346555-3346496	GO:0000711(meiotic DNA repair synthesis)|GO:0005694(chromosome)|GO:0007129(synapsis)|GO:0007276(gamete generation)|GO:0009566(fertilization)|GO:0051445(regulation of meiotic cell cycle)	NM_032598
COPZ2	2.0103	0.906718	927.379	1722.69	798.889	885.638	GO:30126(COPI vesicle coat); GO:5801(cis-Golgi network); GO:30662(coated vesicle membrane); GO:5783(endoplasmic reticulum); GO:16020(membrane)		This gene encodes a subunit of the coatomer protein complex, a seven-subunit complex that functions in the formation of COPI-type, non-clathrin-coated vesicles. COPI vesicles function in the retrograde Golgi-to-ER transport of dilysine-tagged proteins. This gene is similar to a related family member, and the two encoded proteins form distinct isotypes of the coatomer protein complex.	GO:6888(ER to Golgi vesicle-mediated transport); GO:6886(intracellular protein transport)			coatomer protein complex, subunit zeta 2	protein-coding			15489334; 14729954; 12477932; 11056392; 10982407; 8940050	ENST00000612370	THC2473709	NM_016429	51226	Hs.408434	coatomer protein complex, subunit zeta 2	Homo sapiens coatomer protein complex, subunit zeta 2 (COPZ2), mRNA [NM_016429]	hs|17q21.32	chr17:46105838-46103783	GO:0005801(cis-Golgi network)|GO:0006886(intracellular protein transport)|GO:0016192(vesicle-mediated transport)|GO:0030126(COPI vesicle coat)|GO:0033116(endoplasmic reticulum-Golgi intermediate compartment membrane)	NM_016429
CTDP1	0.854657	0.818578	682.158	538.723	623.433	623.946	GO:5622(intracellular); GO:5634(nucleus)	GO:3899(DNA-directed RNA polymerase activity); GO:16787(hydrolase activity); GO:4721(phosphoprotein phosphatase activity)	This gene encodes a protein which interacts with the carboxy-terminus of transcription initiation factor TFIIF, a transcription factor which regulates elongation as well as initiation by RNA polymerase II. The protein may also represent a component of an RNA polymerase II holoenzyme complex. Alternative splicing of this gene results in two transcript variants encoding 2 different isoforms.	GO:6470(protein amino acid dephosphorylation); GO:6366(transcription from RNA polymerase II promoter)			CTD (carboxy-terminal domain, RNA polymerase II, polypeptide A) phosphatase, subunit 1 isoform FCP1a	protein-coding	Congenital cataracts, facial dysmorphism, and neuropathy	Reactome Event:Gene Expression 74160; Reactome Event:HIV Infection 162906; Reactome Event:Transcription 74159	17081983; 16964243; 15723517; 15670829; 15489334; 15302935; 14576433; 14517542; 12732728; 12591941; 12591939; 12578358; 12560496; 12477932; 12370301; 12185079; 12036313; 11273209; 10938286; 10439962; 10385623; 9822634; 9765293; 9405607	ENST00000590599	THC2735040	NM_004715	9150	Hs.465490	CTD (carboxy-terminal domain, RNA polymerase II, polypeptide A) phosphatase, subunit 1	Homo sapiens CTD (carboxy-terminal domain, RNA polymerase II, polypeptide A) phosphatase, subunit 1 (CTDP1), transcript variant 1, mRNA [NM_004715]	hs|18q23	chr18:77514106-77514165	GO:0000922(spindle pole)|GO:0003899(DNA-directed RNA polymerase activity)|GO:0005654(nucleoplasm)|GO:0005737(cytoplasm)|GO:0005813(centrosome)|GO:0005819(spindle)|GO:0006366(transcription from RNA polymerase II promoter)|GO:0006368(transcription elongation from RNA polymerase II promoter)|GO:0006470(protein dephosphorylation)|GO:0008420(CTD phosphatase activity)|GO:0010458(exit from mitosis)|GO:0…	NM_004715
GRP	1.08221	0.288005	4.25589	3.60618	14.3617	5.05713	GO:5615(extracellular space); GO:5625(soluble fraction)	GO:8083(growth factor activity); GO:5184(neuropeptide hormone activity)	This gene encodes a member of the bombesin-like family of gastrin-releasing peptides. Its preproprotein, following cleavage of a signal peptide, is further processed to produce either the 27 aa gastrin-releasing peptide or the 10 aa neuromedin C. These smaller peptides regulate numerous functions of the gastrointestinal and central nervous systems, including release of gastrointestinal hormones, …	GO:7218(neuropeptide signaling pathway); GO:7165(signal transduction)			gastrin-releasing peptide isoform 1 preproprotein	protein-coding		KEGG pathway: Neuroactive ligand-receptor interaction 04080	16920698; 16909108; 16641105; 15899028; 15849504; 15750618; 15664365; 15638385; 15489334; 15203211; 14764456; 13679857; 12820319; 12820318; 12477932; 12474049; 11960700; 11906707; 11696365; 11278902; 10657515; 8756537; 8137267; 8008632; 7838118; 6207529; 3211139; 3027902; 3027901; 3003116; 3001723; 1557184	ENST00000529320	THC2664755	NM_002091	2922	Hs.153444	gastrin-releasing peptide	Homo sapiens gastrin-releasing peptide (GRP), transcript variant 1, mRNA [NM_002091]	hs|18q21.32	chr18:56897918-56897977	GO:0005102(receptor binding)|GO:0005184(neuropeptide hormone activity)|GO:0005576(extracellular region)|GO:0005615(extracellular space)|GO:0007165(signal transduction)|GO:0007218(neuropeptide signaling pathway)	NM_002091
NARS	0.75418	0.718503	10666.1	7433.09	9278.65	8151	GO:5737(cytoplasm); GO:5625(soluble fraction)	GO:5524(ATP binding); GO:4816(asparagine-tRNA ligase activity); GO:4815(aspartate-tRNA ligase activity); GO:16874(ligase activity); GO:3676(nucleic acid binding); GO:166(nucleotide binding); GO:5515(protein binding)	Aminoacyl-tRNA synthetases are a class of enzymes that charge tRNAs with their cognate amino acids. Asparaginyl-tRNA synthetase is localized to the cytoplasm and belongs to the class II family of tRNA synthetases. The N-terminal domain represents the signature sequence for the eukaryotic asparaginyl-tRNA synthetases.	GO:6421(asparaginyl-tRNA aminoacylation); GO:6422(aspartyl-tRNA aminoacylation)			asparaginyl-tRNA synthetase	protein-coding		KEGG pathway: Alanine and aspartate metabolism 00252; KEGG pathway: Aminoacyl-tRNA biosynthesis 00970	16713569; 15489334; 15231747; 12477932; 9801298; 9421509; 9373149; 9110174; 8619474; 8125298; 6836455	ENST00000256854	THC2591832	NM_004539	4677	Hs.465224	asparaginyl-tRNA synthetase	Homo sapiens asparaginyl-tRNA synthetase (NARS), mRNA [NM_004539]	hs|18q21.31	chr18:55268249-55268190	GO:0003676(nucleic acid binding)|GO:0004816(asparagine-tRNA ligase activity)|GO:0005524(ATP binding)|GO:0005737(cytoplasm)|GO:0005739(mitochondrion)|GO:0005829(cytosol)|GO:0006418(tRNA aminoacylation for protein translation)|GO:0006421(asparaginyl-tRNA aminoacylation)|GO:0010467(gene expression)|GO:0070062(extracellular vesicular exosome)	NM_004539
CYB5A	0.609239	0.848924	5019.53	2825.79	3342.28	3469.03	GO:5783(endoplasmic reticulum); GO:16021(integral to membrane); GO:16020(membrane); GO:5792(microsome); GO:5739(mitochondrion)	GO:4129(cytochrome-c oxidase activity); GO:20037(heme binding); GO:5506(iron ion binding)		GO:6118(electron transport); GO:6810(transport)			cytochrome b-5 isoform 2	protein-coding	Methemoglobinemia due to cytochrome b5 deficiency		17320757; 16679316; 15831526; 15687493; 15489334; 14985252; 14739275; 14733950; 12477932; 11867265; 11329013; 9813010; 9760250; 9601054; 9398194; 8262522; 7733981; 7649306; 6102994; 5062820; 4993957; 4770377; 4373719; 4030743; 3951505; 3178851; 2752049; 2123873; 1840560; 1712589; 1396600; 221468; 199233	ENST00000397914	THC2780885	NM_001914	1528	Hs.465413	cytochrome b5 type A (microsomal)	Homo sapiens cytochrome b5 type A (microsomal) (CYB5A), transcript variant 2, mRNA [NM_001914]	hs|18q22.3	chr18:71920777-71920718	GO:0004033(aldo-keto reductase (NADP) activity)|GO:0004129(cytochrome-c oxidase activity)|GO:0005741(mitochondrial outer membrane)|GO:0005789(endoplasmic reticulum membrane)|GO:0006766(vitamin metabolic process)|GO:0006767(water-soluble vitamin metabolic process)|GO:0016020(membrane)|GO:0016021(integral to membrane)|GO:0019852(L-ascorbic acid metabolic process)|GO:0019899(enzyme binding)|GO:00200…	NM_001914
SFRP1	1.08221	0.727399	4.79387	3.74618	43.8925	39.0356	GO:5615(extracellular space)		Secreted frizzled-related protein 1 (SFRP1) is a member of the SFRP family that contains a cysteine-rich domain homologous to the putative Wnt-binding site of Frizzled proteins. SFRPs act as soluble modulators of Wnt signaling. SFRP1 and SFRP5 may be involved in determining the polarity of photoreceptor cells in the retina. SFRP1 is expressed in several human tissues, with the highest levels in h…	GO:16055(Wnt receptor signaling pathway); GO:9653(anatomical structure morphogenesis); GO:6916(anti-apoptosis); GO:30154(cell differentiation); GO:7275(multicellular organismal development); GO:7165(signal transduction)			secreted frizzled-related protein 1	protein-coding		KEGG pathway: Wnt signaling pathway 04310	17035233; 16775427; 16609023; 16532032; 16523202; 16449975; 16423993; 16410723; 16410684; 16407829; 16328026; 16288033; 16149051; 16007200; 15886250; 15677765; 15489334; 15335268; 15235574; 14871816; 14581477; 12477932; 12413893; 11932307; 11741940; 11593386; 10660608; 10347172; 9724099; 9391078; 9192640; 9096311	ENST00000220772	THC2468923	NM_003012	6422	Hs.213424	secreted frizzled-related protein 1	Homo sapiens secreted frizzled-related protein 1 (SFRP1), mRNA [NM_003012]	hs|8p11.21	chr8:41120220-41120161	GO:0001649(osteoblast differentiation)|GO:0001657(ureteric bud development)|GO:0001843(neural tube closure)|GO:0001954(positive regulation of cell-matrix adhesion)|GO:0002244(hemopoietic progenitor cell differentiation)|GO:0004197(cysteine-type endopeptidase activity)|GO:0004930(G-protein coupled receptor activity)|GO:0005109(frizzled binding)|GO:0005515(protein binding)|GO:0005576(extracellular …	NM_003012
C18orf21	0.843518	0.796732	2927.62	2281.9	2254.16	2195.81							chromosome 18 open reading frame 21	protein-coding			16964243; 15489334; 14702039; 12477932	ENST00000592875	THC2511142	NM_031446	83608	Hs.37883	chromosome 18 open reading frame 21	Homo sapiens chromosome 18 open reading frame 21 (C18orf21), transcript variant 1, mRNA [NM_031446]	hs|18q12.2	chr18:33557460-33557519		NM_031446
VSIG10L	1.6312	1.33105	282.617	425.986	419.019	681.905								protein-coding			12477932	ENST00000600663	THC2607038	NM_001163922	147645	Hs.293236	V-set and immunoglobulin domain containing 10 like	Homo sapiens V-set and immunoglobulin domain containing 10 like (VSIG10L), mRNA [NM_001163922]	hs|19q13.41	chr19:51835018-51834959	GO:0016021(integral to membrane)	NM_001163922
ZNF587	0.938263	0.734511	1274.16	1104.68	1049.47	942.466	GO:5622(intracellular); GO:5634(nucleus)	GO:3677(DNA binding); GO:46872(metal ion binding); GO:3676(nucleic acid binding); GO:19787(small conjugating protein ligase activity); GO:8270(zinc ion binding)		GO:6464(protein modification process); GO:6355(regulation of transcription, DNA-dependent); GO:6350(transcription); GO:6512(ubiquitin cycle)	FLI_CDNA; oligo capping; fis (full insert sequence)			protein-coding			15489334; 15231748; 14702039; 12477932; 10520746	ENST00000339656	THC2486350	NM_032828	84914	Hs.744891	zinc finger protein 587	Homo sapiens zinc finger protein 587 (ZNF587), transcript variant 1, mRNA [NM_032828]	hs|19q13.43	chr19:58376178-58376237	GO:0003677(DNA binding)|GO:0005634(nucleus)|GO:0006351(transcription, DNA-dependent)|GO:0006355(regulation of transcription, DNA-dependent)|GO:0046872(metal ion binding)	NM_032828
EML2	0.52587	0.986348	294.122	142.921	69.9038	84.3001	GO:5874(microtubule); GO:5875(microtubule associated complex)	GO:5515(protein binding)		GO:7605(sensory perception of sound); GO:7601(visual perception)			echinoderm microtubule associated protein like 2	protein-coding			17353931; 15489334; 12477932; 11694528; 10521658; 9373149; 8125298	ENST00000586405	THC2788293	NM_012155	24139	Hs.24178	echinoderm microtubule associated protein like 2	Homo sapiens echinoderm microtubule associated protein like 2 (EML2), transcript variant 2, mRNA [NM_012155]	hs|19q13.32	chr19:46117910-46116918	GO:0005102(receptor binding)|GO:0005737(cytoplasm)|GO:0005874(microtubule)|GO:0005875(microtubule associated complex)|GO:0007601(visual perception)|GO:0007605(sensory perception of sound)|GO:0008017(microtubule binding)|GO:0008022(protein C-terminus binding)|GO:0010968(regulation of microtubule nucleation)|GO:0015631(tubulin binding)|GO:0031115(negative regulation of microtubule polymerization)|G…	NM_012155
ZNF285	1.08221	0.962557	2.75476	3.79601	2.51324	5.88429	GO:5622(intracellular)	GO:3676(nucleic acid binding); GO:8270(zinc ion binding)		GO:6355(regulation of transcription, DNA-dependent)			zinc finger protein 285	protein-coding			16344560; 14702039; 12743021; 12477932	ENST00000544719	THC2476363	NM_152354	26974	Hs.709428	zinc finger protein 285	Homo sapiens zinc finger protein 285 (ZNF285), transcript variant 2, mRNA [NM_152354]	hs|19q13.31	chr19:44890444-44890385	GO:0003677(DNA binding)|GO:0005634(nucleus)|GO:0006351(transcription, DNA-dependent)|GO:0006355(regulation of transcription, DNA-dependent)|GO:0046872(metal ion binding)	NM_152354
KRI1	0.636584	0.798314	5531.19	3253.59	3965.22	3870.24			This gene overlaps with the gene for cysteine endopeptidase AUT-like 4 in a head-to-tail orientation.				hypothetical protein LOC65095	protein-coding			14702039; 12878157; 12477932	ENST00000612875	THC2514008	NM_023008	65095	Hs.709967	KRI1 homolog (S. cerevisiae)	Homo sapiens KRI1 homolog (S. cerevisiae) (KRI1), mRNA [NM_023008]	hs|19p13.2	chr19:10664573-10664514	GO:0005730(nucleolus)	NM_023008
ATG4D	0.661844	0.819729	295.616	180.789	264.905	265.495	GO:5737(cytoplasm); GO:5829(cytosol); GO:5875(microtubule associated complex)	GO:4197(cysteine-type endopeptidase activity); GO:8017(microtubule binding); GO:5515(protein binding)	Autophagy is the process by which endogenous proteins and damaged organelles are destroyed intracellularly. Autophagy is postulated to be essential for cell homeostasis and cell remodeling during differentiation, metamorphosis, non-apoptotic cell death, and aging. Reduced levels of autophagy have been described in some malignant tumors, and a role for autophagy in controlling the unregulated cell…	GO:45(autophagic vacuole formation); GO:6914(autophagy); GO:6612(protein targeting to membrane); GO:6623(protein targeting to vacuole); GO:15031(protein transport); GO:6508(proteolysis); GO:6512(ubiquitin cycle)			APG4 autophagy 4 homolog D	protein-coding			15489334; 14702039; 12477932; 12446702; 9373149; 8125298	ENST00000586417	THC2463779	NM_032885	84971	Hs.512799	autophagy related 4D, cysteine peptidase	Homo sapiens autophagy related 4D, cysteine peptidase (ATG4D), transcript variant 1, mRNA [NM_032885]	hs|19p13.2	chr19:10663725-10663784	GO:0000045(autophagic vacuole assembly)|GO:0000422(mitochondrion degradation)|GO:0004197(cysteine-type endopeptidase activity)|GO:0005737(cytoplasm)|GO:0005759(mitochondrial matrix)|GO:0005829(cytosol)|GO:0006501(C-terminal protein lipidation)|GO:0006508(proteolysis)|GO:0006612(protein targeting to membrane)|GO:0006915(apoptotic process)|GO:0006995(cellular response to nitrogen starvation)|GO:001…	NM_032885
NKIRAS2	0.869192	0.860695	600.107	481.985	545.582	574.125	GO:5575(cellular_component); GO:5622(intracellular)	GO:5525(GTP binding); GO:3924(GTPase activity); GO:166(nucleotide binding)		GO:7249(I-kappaB kinase/NF-kappaB cascade); GO:7264(small GTPase mediated signal transduction)			NFKB inhibitor interacting Ras-like 2	protein-coding			15489334; 14702039; 12477932; 10657303	ENST00000485789	THC2752597	NM_001001349	28511	Hs.632252	NFKB inhibitor interacting Ras-like 2	Homo sapiens NFKB inhibitor interacting Ras-like 2 (NKIRAS2), transcript variant 1, mRNA [NM_001001349]	hs|17q21.2	chr17:40176199-40176258	GO:0003924(GTPase activity)|GO:0005525(GTP binding)|GO:0005575(cellular_component)|GO:0005737(cytoplasm)|GO:0006184(GTP catabolic process)|GO:0007249(I-kappaB kinase/NF-kappaB cascade)|GO:0007264(small GTPase mediated signal transduction)|GO:0016020(membrane)	NM_001001349
ZNF426	1.28456	0.858366	396.391	470.508	395.101	414.647	GO:5622(intracellular); GO:5634(nucleus)	GO:3677(DNA binding); GO:46872(metal ion binding); GO:8270(zinc ion binding)		GO:6355(regulation of transcription, DNA-dependent); GO:6350(transcription)			zinc finger protein 426	protein-coding			16189514; 15489334; 14702039; 12477932	ENST00000535489	THC2473236	NM_024106	79088	Hs.594011	zinc finger protein 426	Homo sapiens zinc finger protein 426 (ZNF426), transcript variant 1, mRNA [NM_024106]	hs|19p13.2	chr19:9639038-9638979	GO:0003677(DNA binding)|GO:0005634(nucleus)|GO:0006351(transcription, DNA-dependent)|GO:0006355(regulation of transcription, DNA-dependent)|GO:0046872(metal ion binding)	NM_024106
CYP2S1	1.50524	15.2256	3.1955	6.95448	2.56152	93.0771	GO:5783(endoplasmic reticulum); GO:16020(membrane); GO:5792(microsome)	GO:20037(heme binding); GO:5506(iron ion binding); GO:46872(metal ion binding); GO:50381(unspecific monooxygenase activity)	This gene encodes a member of the cytochrome P450 superfamily of enzymes. The cytochrome P450 proteins are monooxygenases which catalyze many reactions involved in drug metabolism and synthesis of cholesterol, steroids and other lipids. This protein localizes to the endoplasmic reticulum. In rodents, the homologous protein has been shown to metabolize certain carcinogens; however, the specific fu…	GO:6118(electron transport)			cytochrome P450, family 2, subfamily S, polypeptide 1	protein-coding		KEGG pathway: Metabolism of xenobiotics by cytochrome P450 00980	17280660; 17277313; 15489334; 14702039; 12975309; 12721789; 12711469; 12477932; 11181079; 7566098	ENST00000310054	THC2546669		29785	Hs.98370	cytochrome P450, family 2, subfamily S, polypeptide 1	cytochrome P450, family 2, subfamily S, polypeptide 1 [Source:HGNC Symbol;Acc:HGNC:15654] [ENST00000310054]	hs|19q13.2	chr19:41713082-41713141	GO:0005506(iron ion binding)|GO:0005737(cytoplasm)|GO:0005783(endoplasmic reticulum)|GO:0005789(endoplasmic reticulum membrane)|GO:0006805(xenobiotic metabolic process)|GO:0008392(arachidonic acid epoxygenase activity)|GO:0008395(steroid hydroxylase activity)|GO:0016712(oxidoreductase activity, acting on paired donors, with incorporation or reduction of molecular oxygen, reduced flavin or flavopr…	ENST00000310054
B3GNT8	0.816711	0.983197	31.8854	24.0629	24.4594	29.4025	GO:16020(membrane)	GO:8378(galactosyltransferase activity); GO:16262(protein N-acetylglucosaminyltransferase activity); GO:16757(transferase activity, transferring glycosyl groups)		GO:30311(poly-N-acetyllactosamine biosynthetic process); GO:6486(protein amino acid glycosylation)			UDP-GlcNAc:betaGal beta-1,3-N-acetylglucosaminyltransferase 8	protein-coding			15620693; 15486459	ENST00000321702	THC2480452	NM_198540	374907	Hs.441681	UDP-GlcNAc:betaGal beta-1,3-N-acetylglucosaminyltransferase 8	Homo sapiens UDP-GlcNAc:betaGal beta-1,3-N-acetylglucosaminyltransferase 8 (B3GNT8), mRNA [NM_198540]	hs|19q13.2	chr19:41931342-41931283	GO:0000139(Golgi membrane)|GO:0006493(protein O-linked glycosylation)|GO:0008378(galactosyltransferase activity)|GO:0016021(integral to membrane)|GO:0016262(protein N-acetylglucosaminyltransferase activity)|GO:0016266(O-glycan processing)|GO:0030311(poly-N-acetyllactosamine biosynthetic process)|GO:0043687(post-translational protein modification)|GO:0044267(cellular protein metabolic process)|GO:…	NM_198540
TMEM38A	2.78685	1.127	211.104	543.622	137.971	190.112	GO:16021(integral to membrane); GO:16020(membrane)						transmembrane protein 38A	protein-coding			15489334; 14702039; 12477932	ENST00000187762	THC2474704	NM_024074	79041	Hs.436068	transmembrane protein 38A	Homo sapiens transmembrane protein 38A (TMEM38A), mRNA [NM_024074]	hs|19p13.11	chr19:16799430-16799489	GO:0005267(potassium channel activity)|GO:0016021(integral to membrane)|GO:0031965(nuclear membrane)|GO:0033017(sarcoplasmic reticulum membrane)|GO:0070062(extracellular vesicular exosome)|GO:0071805(potassium ion transmembrane transport)	NM_024074
LINC00467	1.34993	0.87032	1498.37	1869.05	1211.36	1288.99							hypothetical protein LOC84791	protein-coding			16710414; 15489334; 15342556; 12477932	ENST00000610948	THC2472955	NR_026761	84791	Hs.523932	long intergenic non-protein coding RNA 467	Homo sapiens long intergenic non-protein coding RNA 467 (LINC00467), long non-coding RNA [NR_026761]	hs|1q32.3	chr1:211605740-211605799		NR_026761
C3	0.723065	1.01522	19.005	12.6979	14.9322	18.5347	GO:5576(extracellular region)	GO:4866(endopeptidase inhibitor activity); GO:5102(receptor binding)	Complement component C3 plays a central role in the activation of complement system. Its activation is required for both classical and alternative complement activation pathways. People with C3 deficiency are susceptable to bacteria infection.	GO:7186(G-protein coupled receptor protein signaling pathway); GO:6957(complement activation, alternative pathway); GO:6958(complement activation, classical pathway); GO:6954(inflammatory response); GO:50766(positive regulation of phagocytosis); GO:1798(positive regulation of type IIa hypersensitivity); GO:7165(signal transduction)			complement component 3 precursor	protein-coding	C3 deficiency	KEGG pathway: Complement and coagulation cascades 04610; Reactome Event:Signaling in Immune System 168256	17372315; 17322907; 17172439; 17060630; 17051160; 17051152; 17051150; 16893076; 16889542; 16809564; 16670774; 16516157; 16449793; 16339538; 16335952; 16301317; 16263699; 16199891; 16177781; 16148115; 16148107; 15872081; 15833747; 15810889; 15749882; 15713468; 15713467; 15590640; 15489226; 15383607; 15381670; 15342556; 15241561; 15187133; 15090635; 14760718; 14662858; 14639503; 14563826; 14527961;…	ENST00000599899	THC2470003	NM_000064	718	Hs.529053	complement component 3	Homo sapiens complement component 3 (C3), mRNA [NM_000064]	hs|19p13.3	chr19:6679434-6679177	GO:0001798(positive regulation of type IIa hypersensitivity)|GO:0001934(positive regulation of protein phosphorylation)|GO:0001970(positive regulation of activation of membrane attack complex)|GO:0004866(endopeptidase inhibitor activity)|GO:0005102(receptor binding)|GO:0005515(protein binding)|GO:0005576(extracellular region)|GO:0005615(extracellular space)|GO:0005886(plasma membrane)|GO:0006631(…	NM_000064
NLRP12	1.18227	0.842123	18.7963	20.5341	32.0924	33.0427	GO:5737(cytoplasm)	GO:5524(ATP binding); GO:8656(caspase activator activity); GO:166(nucleotide binding); GO:5515(protein binding)	NALPs are cytoplasmic proteins that form a subfamily within the larger CATERPILLER protein family. Most short NALPs, such as NALP12, have an N-terminal pyrin (MEFV; MIM 608107) domain (PYD), followed by a NACHT domain, a NACHT-associated domain (NAD), and a C-terminal leucine-rich repeat (LRR) region. The long NALP, NALP1 (MIM 606636), also has a C-terminal extension containing a function to find…	GO:6919(caspase activation); GO:43124(negative regulation of I-kappaB kinase/NF-kappaB cascade); GO:45751(negative regulation of Toll signaling pathway); GO:50711(negative regulation of interleukin-1 secretion); GO:45409(negative regulation of interleukin-6 biosynthetic process); GO:31953(negative regulation of protein amino acid autophosphorylation); GO:50729(positive regulation of inflammatory …			PYRIN-containing APAF1-like protein 7 isoform 1	protein-coding			17237370; 16203735; 15489334; 14702039; 12759408; 12563287; 12477932; 12019269; 11167794	ENST00000345770	NP1144697	NM_001277126	91662	Hs.631573	NLR family, pyrin domain containing 12	Homo sapiens NLR family, pyrin domain containing 12 (NLRP12), transcript variant 3, mRNA [NM_001277126]	hs|19q13.42	chr19:54297367-54297308	GO:0005515(protein binding)|GO:0005524(ATP binding)|GO:0005634(nucleus)|GO:0005737(cytoplasm)|GO:0006919(activation of cysteine-type endopeptidase activity involved in apoptotic process)|GO:0007165(signal transduction)|GO:0008588(release of cytoplasmic sequestered NF-kappaB)|GO:0008656(cysteine-type endopeptidase activator activity involved in apoptotic process)|GO:0009968(negative regulation of …	NM_001277126
CCDC130	1.14764	0.898311	9997.39	10601.8	8783	9646.44	GO:5575(cellular_component)			GO:9615(response to virus)			coiled-coil domain containing 130	protein-coding			17081983; 16189514; 15489334; 14702039; 12477932; 3203696	ENST00000593174	THC2647251	NM_030818	81576	Hs.24998	coiled-coil domain containing 130	Homo sapiens coiled-coil domain containing 130 (CCDC130), mRNA [NM_030818]	hs|19p13.2	chr19:13874029-13874088	GO:0005515(protein binding)|GO:0005575(cellular_component)|GO:0009615(response to virus)	NM_030818
ZNF442	1.09965	0.97815	149.652	152.064	163.065	195.014	GO:5622(intracellular); GO:5634(nucleus)	GO:3677(DNA binding); GO:46872(metal ion binding); GO:8270(zinc ion binding)		GO:6355(regulation of transcription, DNA-dependent); GO:6350(transcription)			zinc finger protein 442	protein-coding			16344560; 14702039	ENST00000242804	THC2481431	NM_030824	79973	Hs.253193	zinc finger protein 442	Homo sapiens zinc finger protein 442 (ZNF442), mRNA [NM_030824]	hs|19p13.2	chr19:12460558-12460499	GO:0003677(DNA binding)|GO:0005634(nucleus)|GO:0006351(transcription, DNA-dependent)|GO:0006355(regulation of transcription, DNA-dependent)|GO:0046872(metal ion binding)	NM_030824
MAST1	2.25134	1.34113	157.818	328.31	113.879	186.73	GO:5856(cytoskeleton); GO:16020(membrane)	GO:5524(ATP binding); GO:287(magnesium ion binding); GO:166(nucleotide binding); GO:5515(protein binding); GO:4674(protein serine/threonine kinase activity); GO:16740(transferase activity)		GO:7010(cytoskeleton organization and biogenesis); GO:6468(protein amino acid phosphorylation); GO:7243(protein kinase cascade)			microtubule associated serine/threonine kinase 1	protein-coding			17081983; 15489334; 15057824; 12614677; 12477932; 11441184; 10404183; 10231032	ENST00000251472	THC2496905	NM_014975	22983	Hs.227489	microtubule associated serine/threonine kinase 1	Homo sapiens microtubule associated serine/threonine kinase 1 (MAST1), mRNA [NM_014975]	hs|19p13.2	chr19:12985699-12985758	GO:0000287(magnesium ion binding)|GO:0004674(protein serine/threonine kinase activity)|GO:0005515(protein binding)|GO:0005524(ATP binding)|GO:0005737(cytoplasm)|GO:0005856(cytoskeleton)|GO:0005886(plasma membrane)|GO:0006468(protein phosphorylation)|GO:0007010(cytoskeleton organization)|GO:0035556(intracellular signal transduction)	NM_014975
KLK11	1.08221	0.817905	3.57344	2.7646	2.2955	4.60228	GO:5576(extracellular region)	GO:8233(peptidase activity); GO:4252(serine-type endopeptidase activity)	Kallikreins are a subgroup of serine proteases having diverse physiological functions. Growing evidence suggests that many kallikreins are implicated in carcinogenesis and some have potential as novel cancer and other disease biomarkers. This gene is one of the fifteen kallikrein subfamily members located in a cluster on chromosome 19. Alternate splicing of this gene results in two transcript var…	GO:6508(proteolysis)			kallikrein 11 isoform 2 precursor	protein-coding			16911518; 16800740; 16800724; 16800723; 15893744; 15489334; 15329323; 15102682; 15057824; 12975309; 12845660; 12736044; 12539228; 12477932; 11782391; 11550212; 11054574; 10872828; 10662548; 9765601	ENST00000319756	THC2747909	NM_144947	11012	Hs.57771	kallikrein-related peptidase 11	Homo sapiens kallikrein-related peptidase 11 (KLK11), transcript variant 2, mRNA [NM_144947]	hs|19q13.41	chr19:51525685-51525626	GO:0004252(serine-type endopeptidase activity)|GO:0005615(extracellular space)|GO:0005794(Golgi apparatus)|GO:0006508(proteolysis)|GO:0008236(serine-type peptidase activity)|GO:0070062(extracellular vesicular exosome)	NM_144947
KCNC3	0.999353	0.891715	87.2811	80.5987	61.6388	67.2014	GO:16021(integral to membrane); GO:16020(membrane); GO:5624(membrane fraction); GO:8076(voltage-gated potassium channel complex)	GO:30955(potassium ion binding); GO:5515(protein binding); GO:5249(voltage-gated potassium channel activity)	The Shaker gene family of Drosophila encodes components of voltage-gated potassium channels and is comprised of four subfamilies. Based on sequence similarity, this gene is similar to one of these subfamilies, namely the Shaw subfamily. The protein encoded by this gene belongs to the delayed rectifier class of channel proteins and is an integral membrane protein that mediates the voltage-dependen…	GO:8219(cell death); GO:6811(ion transport); GO:6813(potassium ion transport)			Shaw-related voltage-gated potassium channel protein 3	protein-coding	Spinocerebellar ataxia-13		16501573; 16382104; 10820125; 10712820; 8917565; 8111118; 1740329	ENST00000477616	THC2481537	NM_004977	3748	Hs.467146	potassium channel, voltage gated Shaw related subfamily C, member 3	Homo sapiens potassium channel, voltage gated Shaw related subfamily C, member 3 (KCNC3), mRNA [NM_004977]	hs|19q13.33	chr19:50826632-50826573	GO:0005249(voltage-gated potassium channel activity)|GO:0005251(delayed rectifier potassium channel activity)|GO:0005886(plasma membrane)|GO:0006813(potassium ion transport)|GO:0007268(synaptic transmission)|GO:0008076(voltage-gated potassium channel complex)|GO:0016021(integral to membrane)|GO:0030673(axolemma)|GO:0031594(neuromuscular junction)|GO:0032590(dendrite membrane)|GO:0032809(neuronal …	NM_004977
IZUMO2	1.08221	0.817905	3.3559	3.45674	2.76335	4.29528							hypothetical protein LOC126123	protein-coding			12975309; 12477932	ENST00000486050	THC2487140	NM_152358	126123	Hs.414175	IZUMO family member 2	Homo sapiens IZUMO family member 2 (IZUMO2), mRNA [NM_152358]	hs|19q13.33	chr19:50657886-50655879	GO:0016021(integral to membrane)	NM_152358
RPS11	1.06203	0.84142	115256	113106	98075.1	100895	GO:5842(cytosolic large ribosomal subunit (sensu Eukaryota)); GO:5843(cytosolic small ribosomal subunit (sensu Eukaryota)); GO:5622(intracellular); GO:5840(ribosome)	GO:19843(rRNA binding); GO:3735(structural constituent of ribosome)	Ribosomes, the organelles that catalyze protein synthesis, consist of a small 40S subunit and a large 60S subunit. Together these subunits are composed of 4 RNA species and approximately 80 structurally distinct proteins. This gene encodes a ribosomal protein that is a component of the 40S subunit. The protein belongs to the S17P family of ribosomal proteins. It is located in the cytoplasm. The g…	GO:6412(translation)			ribosomal protein S11	protein-coding		KEGG pathway: Ribosome 03010; Reactome Event:Gene Expression 74160; Reactome Event:Influenza Infection 168254; Reactome Event:Translation 72766	15883184; 15489334; 14743216; 12477932; 11790298; 10580157; 9582194; 8722009; 8706699; 3267208; 1697501; 1577483	ENST00000601306	THC2548321	NM_001015	6205	Hs.433529	ribosomal protein S11	Homo sapiens ribosomal protein S11 (RPS11), mRNA [NM_001015]	hs|19q13.33	chr19:50001265-50002789	GO:0000184(nuclear-transcribed mRNA catabolic process, nonsense-mediated decay)|GO:0001649(osteoblast differentiation)|GO:0003735(structural constituent of ribosome)|GO:0005515(protein binding)|GO:0005829(cytosol)|GO:0005840(ribosome)|GO:0005925(focal adhesion)|GO:0006412(translation)|GO:0006413(translational initiation)|GO:0006414(translational elongation)|GO:0006415(translational termination)|G…	NM_001015
BCAT2	0.979055	0.94423	1427.07	1291.05	1163.98	1343.76	GO:5739(mitochondrion)	GO:4084(branched-chain-amino-acid transaminase activity); GO:16740(transferase activity)		GO:9082(branched chain family amino acid biosynthetic process); GO:9083(branched chain family amino acid catabolic process); GO:9081(branched chain family amino acid metabolic process); GO:8152(metabolic process)			branched chain aminotransferase 2, mitochondrial	protein-coding		KEGG pathway: Pantothenate and CoA biosynthesis 00770; KEGG pathway: Valine, leucine and isoleucine biosynthesis 00290; KEGG pathway: Valine, leucine and isoleucine degradation 00280; Reactome Event:Metabolism of nitrogenous molecules 71291	17050531; 16141215; 15489334; 15182179; 14702039; 12686109; 12477932; 12269802; 12119021; 11264579; 11170829; 9665099; 9657861; 9478945; 9373149; 9165094; 8702755; 8125298; 6933702; 3896163	ENST00000316273	THC2495202	NM_001190	587	Hs.512670	branched chain amino-acid transaminase 2, mitochondrial	Homo sapiens branched chain amino-acid transaminase 2, mitochondrial (BCAT2), transcript variant a, mRNA [NM_001190]	hs|19q13.33	chr19:49298622-49298563	GO:0004084(branched-chain-amino-acid transaminase activity)|GO:0005739(mitochondrion)|GO:0005759(mitochondrial matrix)|GO:0006550(isoleucine catabolic process)|GO:0006551(leucine metabolic process)|GO:0006573(valine metabolic process)|GO:0009082(branched chain family amino acid biosynthetic process)|GO:0009083(branched chain family amino acid catabolic process)|GO:0010817(regulation of hormone le…	NM_001190
CHMP6	0.967239	0.885242	1227.72	1097.3	1119.93	1212.14	GO:16020(membrane)	GO:5515(protein binding)		GO:15031(protein transport)			chromatin modifying protein 6	protein-coding			17353931; 16730941; 15511219; 15489334; 14702039; 14583093; 14519844; 14505570; 14505569; 12477932; 11559748; 9373149; 8125298	ENST00000325167	THC2467426	NM_024591	79643	Hs.514560	charged multivesicular body protein 6	Homo sapiens charged multivesicular body protein 6 (CHMP6), mRNA [NM_024591]	hs|17q25.3	chr17:78973508-78973567	GO:0000920(cytokinetic cell separation)|GO:0005515(protein binding)|GO:0005829(cytosol)|GO:0006997(nucleus organization)|GO:0007034(vacuolar transport)|GO:0007080(mitotic metaphase plate congression)|GO:0015031(protein transport)|GO:0016020(membrane)|GO:0016032(viral reproduction)|GO:0016197(endosomal transport)|GO:0019058(viral infectious cycle)|GO:0031902(late endosome membrane)|GO:0047485(prot…	NM_024591
FGF21	0.808897	3.29601	8.48508	6.34216	3.79496	20.1491	GO:5576(extracellular region); GO:5625(soluble fraction)	GO:8083(growth factor activity)	The protein encoded by this gene is a member of the fibroblast growth factor (FGF) family. FGF family members possess broad mitogenic and cell survival activities and are involved in a variety of biological processes including embryonic development, cell growth, morphogenesis, tissue repair, tumor growth and invasion. The function of this growth factor has not yet been determined.	GO:7267(cell-cell signaling); GO:7165(signal transduction)			fibroblast growth factor 21 precursor	protein-coding		KEGG pathway: MAPK signaling pathway 04010; KEGG pathway: Melanoma 05218; KEGG pathway: Regulation of actin cytoskeleton 04810	17068132; 15902306; 15340161; 15199049; 12975309; 12477932; 10858549	ENST00000222157	THC2482942	NM_019113	26291	Hs.283015	fibroblast growth factor 21	Homo sapiens fibroblast growth factor 21 (FGF21), mRNA [NM_019113]	hs|19q13.33	chr19:49260204-49260263	GO:0005104(fibroblast growth factor receptor binding)|GO:0005515(protein binding)|GO:0005576(extracellular region)|GO:0007165(signal transduction)|GO:0007267(cell-cell signaling)|GO:0008083(growth factor activity)|GO:0008284(positive regulation of cell proliferation)|GO:0010988(regulation of low-density lipoprotein particle clearance)|GO:0045716(positive regulation of low-density lipoprotein part…	NM_019113
ZNF565	1.41531	0.872203	159.217	208.224	134.776	143.723	GO:5622(intracellular); GO:5634(nucleus)	GO:3677(DNA binding); GO:46872(metal ion binding); GO:8270(zinc ion binding)		GO:6355(regulation of transcription, DNA-dependent); GO:6350(transcription)			zinc finger protein 565	protein-coding			16344560; 15489334; 14702039; 12477932	ENST00000392173	THC2626578	NM_001042474	147929	Hs.596338	zinc finger protein 565	Homo sapiens zinc finger protein 565 (ZNF565), mRNA [NM_001042474]	hs|19q13.12	chr19:36673518-36673459	GO:0003677(DNA binding)|GO:0003700(sequence-specific DNA binding transcription factor activity)|GO:0005634(nucleus)|GO:0006351(transcription, DNA-dependent)|GO:0006355(regulation of transcription, DNA-dependent)|GO:0046872(metal ion binding)	NM_001042474
ZNF667	1.29962	0.239276	4.97119	6.00446	23.9051	6.99338	GO:5622(intracellular); GO:5634(nucleus)	GO:3677(DNA binding); GO:46872(metal ion binding); GO:3676(nucleic acid binding); GO:8270(zinc ion binding)		GO:6355(regulation of transcription, DNA-dependent); GO:6350(transcription)			zinc finger protein 667	protein-coding			17397802; 15489334; 14702039; 12477932	ENST00000592189	NP186143	NM_022103	63934	Hs.676605	zinc finger protein 667	Homo sapiens zinc finger protein 667 (ZNF667), transcript variant 1, mRNA [NM_022103]	hs|19q13.43	chr19:56952634-56952575	GO:0003677(DNA binding)|GO:0003712(transcription cofactor activity)|GO:0005634(nucleus)|GO:0006351(transcription, DNA-dependent)|GO:0006357(regulation of transcription from RNA polymerase II promoter)|GO:0046872(metal ion binding)	NM_022103
PTPRH	1.85696	1.37145	419.198	719.299	364.078	610.481	GO:5887(integral to plasma membrane)	GO:16787(hydrolase activity); GO:4725(protein tyrosine phosphatase activity); GO:4872(receptor activity); GO:5001(transmembrane receptor protein tyrosine phosphatase activity)	The protein encoded by this gene is a member of the protein tyrosine phosphatase (PTP) family. PTPs are known to be signaling molecules that regulate a variety of cellular processes including cell growth, differentiation, mitotic cycle, and oncogenic transformation. This PTP possesses an extracellular region, a single transmembrane region, and a single intracytoplasmic catalytic domain, and thus …	GO:6470(protein amino acid dephosphorylation)			protein tyrosine phosphatase, receptor type, H precursor	protein-coding			15302935; 14702039; 12879010; 12477932; 12101188; 11435690; 11278335; 8294459	ENST00000376350	THC2479932	NM_002842	5794	Hs.179770	protein tyrosine phosphatase, receptor type, H	Homo sapiens protein tyrosine phosphatase, receptor type, H (PTPRH), transcript variant 1, mRNA [NM_002842]	hs|19q13.42	chr19:55692827-55692768	GO:0005001(transmembrane receptor protein tyrosine phosphatase activity)|GO:0005515(protein binding)|GO:0005737(cytoplasm)|GO:0005887(integral to plasma membrane)|GO:0006470(protein dephosphorylation)|GO:0006915(apoptotic process)|GO:0035335(peptidyl-tyrosine dephosphorylation)	NM_002842
ACTN4	0.625306	0.849939	4466.66	2580.86	2998.18	3115.6	GO:30863(cortical cytoskeleton); GO:5737(cytoplasm); GO:5634(nucleus); GO:48471(perinuclear region of cytoplasm); GO:43234(protein complex); GO:31143(pseudopodium); GO:1725(stress fiber)	GO:51015(actin filament binding); GO:5509(calcium ion binding); GO:5178(integrin binding); GO:1882(nucleoside binding); GO:5515(protein binding); GO:42803(protein homodimerization activity)	Alpha actinins belong to the spectrin gene superfamily which represents a diverse group of cytoskeletal proteins, including the alpha and beta spectrins and dystrophins. Alpha actinin is an actin-binding protein with multiple roles in different cell types. In nonmuscle cells, the cytoskeletal isoform is found along microfilament bundles and adherens-type junctions, where it is involved in binding…	GO:51017(actin filament bundle formation); GO:51271(negative regulation of cell motility); GO:51272(positive regulation of cell motility); GO:48549(positive regulation of pinocytosis); GO:32417(positive regulation of sodium:hydrogen antiporter activity); GO:42981(regulation of apoptosis); GO:74(regulation of progression through cell cycle)			actinin, alpha 4	protein-coding	Glomerulosclerosis, focal segmental, 1	KEGG pathway: Adherens junction 04520; KEGG pathway: Focal adhesion 04510; KEGG pathway: Leukocyte transendothelial migration 04670; KEGG pathway: Regulation of actin cytoskeleton 04810; KEGG pathway: Tight junction 04530	17018644; 16980305; 16951376; 16807302; 16713569; 16396496; 16344560; 16251236; 16189514; 15841212; 15780077; 15772161; 15619032; 15592455; 15588985; 15493875; 15489334; 15152255; 15070900; 15048094; 12960352; 12837758; 12617336; 12477932; 12411747; 12093915; 12042308; 11948184; 11882289; 11739652; 11733011; 11724819; 11382784; 11358829; 11160423; 10915794; 10753915; 10700177; 10673389; 10656685;…	ENST00000252699	THC2543618	NM_004924	81	Hs.270291	actinin, alpha 4	Homo sapiens actinin, alpha 4 (ACTN4), mRNA [NM_004924]	hs|19q13.2	chr19:39220305-39220364	GO:0001666(response to hypoxia)|GO:0001725(stress fiber)|GO:0001882(nucleoside binding)|GO:0002576(platelet degranulation)|GO:0003779(actin binding)|GO:0005178(integrin binding)|GO:0005509(calcium ion binding)|GO:0005515(protein binding)|GO:0005576(extracellular region)|GO:0005615(extracellular space)|GO:0005634(nucleus)|GO:0005737(cytoplasm)|GO:0005911(cell-cell junction)|GO:0005925(focal adhesi…	NM_004924
ATCAY	0.443396	4.17244	12.2037	2.65214	2.87866	25.5069			This gene encodes a neuron-restricted protein that contains a CRAL-TRIO motif common to proteins that bind small lipophilic molecules. Mutations in this gene are associated with cerebellar ataxia, Cayman type.	GO:6810(transport)			KIAA1872 protein	protein-coding	Ataxia, cerebellar, Cayman type		16344560; 15489334; 14702039; 14556008; 12477932; 11347906; 8845847	ENST00000450849		NM_033064	85300	Hs.418055	ataxia, cerebellar, Cayman type	Homo sapiens ataxia, cerebellar, Cayman type (ATCAY), mRNA [NM_033064]	hs|19p13.3	chr19:3927951-3928010	GO:0005515(protein binding)|GO:0005737(cytoplasm)|GO:0005739(mitochondrion)|GO:0006810(transport)|GO:0006915(apoptotic process)|GO:0019894(kinesin binding)|GO:0030054(cell junction)|GO:0030424(axon)|GO:0030425(dendrite)|GO:0031175(neuron projection development)|GO:0031966(mitochondrial membrane)|GO:0032880(regulation of protein localization)|GO:0043005(neuron projection)|GO:0045202(synapse)|GO:00…	NM_033064
CLC	1.08221	0.76004	2.55909	2.69707	23.2423	21.598		GO:16787(hydrolase activity); GO:4622(lysophospholipase activity); GO:4759(serine esterase activity); GO:5529(sugar binding)	Lysophospholipases are enzymes that act on biological membranes to regulate the multifunctional lysophospholipids. The protein encoded by this gene is a lysophospholipase expressed in eosinophils and basophils. It hydrolyzes lysophosphatidylcholine to glycerophosphocholine and a free fatty acid. This protein may possess carbohydrate or IgE-binding activities. It is both structurally and functiona…	GO:16042(lipid catabolic process); GO:7275(multicellular organismal development); GO:6644(phospholipid metabolic process)			Charcot-Leyden crystal protein	protein-coding			17166282; 16457599; 16015083; 15489334; 15057824; 12714580; 12477932; 12031912; 10529229; 9119387; 8747464; 8419478; 8400237; 6511787; 6173432; 3221396; 2709814; 2160563; 2160562; 1577491; 1373430; 942977	ENST00000221804	THC2473028	NM_001828	1178	Hs.889	Charcot-Leyden crystal galectin	Homo sapiens Charcot-Leyden crystal galectin (CLC), mRNA [NM_001828]	hs|19q13.2	chr19:40222060-40222001	GO:0002667(regulation of T cell anergy)|GO:0002724(regulation of T cell cytokine production)|GO:0004622(lysophospholipase activity)|GO:0005515(protein binding)|GO:0005829(cytosol)|GO:0007275(multicellular organismal development)|GO:0030246(carbohydrate binding)|GO:0046006(regulation of activated T cell proliferation)|GO:0070231(T cell apoptotic process)|GO:0097153(cysteine-type endopeptidase acti…	NM_001828
HDGFRP2	0.933786	0.86388	732.646	632.164	468.8	495.152		GO:5515(protein binding)	This gene encodes a member of the hepatoma-derived growth factor (HDGF) family. Two alternatively spliced transcript variants encoding slightly different isoforms have been found for this gene.				hepatoma-derived growth factor-related protein 2 isoform 2	protein-coding			17353931; 16337983; 14702039; 12975309; 12477932; 9299445	ENST00000615225	NP1473796	NM_032631	84717	Hs.43071	hepatoma-derived growth factor-related protein 2	Homo sapiens hepatoma-derived growth factor-related protein 2 (HDGFRP2), transcript variant 2, mRNA [NM_032631]	hs|19p13.3	chr19:4498020-4498353	GO:0003677(DNA binding)|GO:0003682(chromatin binding)|GO:0005634(nucleus)|GO:0005654(nucleoplasm)|GO:0005739(mitochondrion)|GO:0006351(transcription, DNA-dependent)	NM_032631
PLIN3	1.27807	0.875102	5935.33	7009.53	5133.93	5492.96	GO:5794(Golgi apparatus); GO:5737(cytoplasm); GO:5768(endosome); GO:16020(membrane)		Mannose 6-phophate receptors (MPRs) deliver lysosomal hydrolase from the Golgi to endosomes and then return to the Golgi complex. The protein encoded by this gene interacts with the cytoplasmic domains of both cation-independent and cation-dependent MPRs, and is required for endosome-to-Golgi transport. This protein also binds directly to the GTPase RAB9 (RAB9A), a member of the RAS oncogene fami…	GO:16192(vesicle-mediated transport)			mannose 6 phosphate receptor binding protein 1	protein-coding			17003132; 16808905; 16769818; 16741517; 15545278; 15489334; 15456905; 15231748; 14702039; 12768012; 12697764; 12631276; 12535272; 12477932; 12077142; 12032303; 11359012; 11313361; 10908666; 10829017; 10393528; 9874244; 9590177; 9373149; 8125298; 6856484	ENST00000585479	THC2512625	NM_005817	10226	Hs.140452	perilipin 3	Homo sapiens perilipin 3 (PLIN3), transcript variant 1, mRNA [NM_005817]	hs|19p13.3	chr19:4839174-4839115	GO:0005515(protein binding)|GO:0005737(cytoplasm)|GO:0005768(endosome)|GO:0005794(Golgi apparatus)|GO:0005811(lipid particle)|GO:0010008(endosome membrane)|GO:0016020(membrane)|GO:0016192(vesicle-mediated transport)|GO:0043231(intracellular membrane-bounded organelle)	NM_005817
PRSS50	2.75686	0.817905	2.58399	12.7372	2.24796	3.84779		GO:8233(peptidase activity); GO:4252(serine-type endopeptidase activity)		GO:6508(proteolysis)			testes-specific protease 50	protein-coding			15491742; 15489334; 14702039; 12477932; 11782390; 10397268	ENST00000460241	THC2626280	NM_013270	29122	Hs.120365	protease, serine, 50	Homo sapiens protease, serine, 50 (PRSS50), mRNA [NM_013270]	hs|3p21.31	chr3:46754430-46753953	GO:0004252(serine-type endopeptidase activity)|GO:0004298(threonine-type endopeptidase activity)|GO:0005737(cytoplasm)|GO:0005783(endoplasmic reticulum)|GO:0006508(proteolysis)	NM_013270
DOT1L	0.663581	0.793268	178.367	109.37	151.766	147.195							Unknown (protein for IMAGE:3865769)					ENST00000398665	THC2497776	NM_032482	84444	Hs.713641	DOT1-like histone H3K79 methyltransferase	Homo sapiens DOT1-like histone H3K79 methyltransferase (DOT1L), mRNA [NM_032482]	hs|19p13.3	chr19:2232170-2232229	GO:0003677(DNA binding)|GO:0005515(protein binding)|GO:0005634(nucleus)|GO:0006342(chromatin silencing)|GO:0008134(transcription factor binding)|GO:0018024(histone-lysine N-methyltransferase activity)|GO:0031151(histone methyltransferase activity (H3-K79 specific))|GO:0034729(histone H3-K79 methylation)|GO:0046425(regulation of JAK-STAT cascade)|GO:0051726(regulation of cell cycle)|GO:2000677(reg…	NM_032482
MRPL54	0.84073	0.846536	7523.19	5844.49	6712.3	6947.27	GO:5739(mitochondrion); GO:30529(ribonucleoprotein complex)	GO:0003735(structural constituent of ribosome)	Mammalian mitochondrial ribosomal proteins are encoded by nuclear genes and help in protein synthesis within the mitochondrion. Mitochondrial ribosomes (mitoribosomes) consist of a small 28S subunit and a large 39S subunit. They have an estimated 75% protein to rRNA composition compared to prokaryotic ribosomes, where this ratio is reversed. Another difference between mammalian mitoribosomes and …				mitochondrial ribosomal protein L54	protein-coding			15489334; 12706105; 12477932; 11551941	ENST00000330133	THC2463906	NM_172251	116541	Hs.356578	mitochondrial ribosomal protein L54	Homo sapiens mitochondrial ribosomal protein L54 (MRPL54), mRNA [NM_172251]	hs|19p13.3	chr19:3765301-3767289	GO:0005743(mitochondrial inner membrane)|GO:0005840(ribosome)|GO:0006996(organelle organization)|GO:0032543(mitochondrial translation)|GO:0070124(mitochondrial translational initiation)|GO:0070125(mitochondrial translational elongation)|GO:0070126(mitochondrial translational termination)	NM_172251
SLC5A5	0.4751	0.817905	12.0969	5.31064	4.16269	3.72933	GO:16021(integral to membrane); GO:16020(membrane)	GO:15111(iodide transporter activity); GO:31402(sodium ion binding); GO:8507(sodium:iodide symporter activity); GO:15293(symporter activity); GO:5215(transporter activity)	The sodium-iodide symporter (NIS), a member of the sodium/solute symporter family, actively transports iodide across the basolateral plasma membrane of the thyroid follicular cells.[supplied by OMIM]	GO:6811(ion transport); GO:6814(sodium ion transport)			solute carrier family 5 (sodium iodide symporter), member 5	protein-coding	Hypothyroidism, congenital		17408651; 17214887; 17164311; 16990649; 16982034; 16954431; 16391203; 16335670; 16264365; 15976004; 15968416; 15919754; 15562032; 15522214; 15489334; 15472226; 15340050; 15215159; 15068624; 15062579; 15062578; 15057824; 15009910; 14630715; 12720543; 12679487; 12602914; 12588808; 12477932; 12475396; 12351692; 12161518; 12039073; 12021185; 11575851; 11231356; 11170832; 10893432; 10487695; 9814502; …	ENST00000222248	THC2482622	NM_000453	6528	Hs.584804	solute carrier family 5 (sodium/iodide cotransporter), member 5	Homo sapiens solute carrier family 5 (sodium/iodide cotransporter), member 5 (SLC5A5), mRNA [NM_000453]	hs|19p13.11	chr19:18001750-18001809	GO:0005634(nucleus)|GO:0005886(plasma membrane)|GO:0006590(thyroid hormone generation)|GO:0006810(transport)|GO:0006811(ion transport)|GO:0008507(sodium:iodide symporter activity)|GO:0015111(iodide transmembrane transporter activity)|GO:0015705(iodide transport)|GO:0016021(integral to membrane)|GO:0031982(vesicle)|GO:0034641(cellular nitrogen compound metabolic process)|GO:0035725(sodium ion tran…	NM_000453
SYDE1	0.706439	0.740049	740.915	483.65	742.196	671.547	GO:5622(intracellular)			GO:7165(signal transduction)			synapse defective 1, Rho GTPase, homolog 1	protein-coding			14702039; 12477932	ENST00000600440	THC2652157	NM_033025	85360	Hs.528701	synapse defective 1, Rho GTPase, homolog 1 (C. elegans)	Homo sapiens synapse defective 1, Rho GTPase, homolog 1 (C. elegans) (SYDE1), transcript variant 1, mRNA [NM_033025]	hs|19p13.12	chr19:15225033-15225092	GO:0005100(Rho GTPase activator activity)|GO:0005829(cytosol)|GO:0007130(synaptonemal complex assembly)|GO:0007264(small GTPase mediated signal transduction)|GO:0016081(synaptic vesicle docking involved in exocytosis)|GO:0032403(protein complex binding)|GO:0032862(activation of Rho GTPase activity)|GO:0044300(cerebellar mossy fiber)|GO:0050806(positive regulation of synaptic transmission)|GO:0051…	NM_033025
ZNF14	1.45691	0.91516	233.974	314.984	214.129	239.591	GO:5622(intracellular); GO:5634(nucleus)	GO:3677(DNA binding); GO:46872(metal ion binding); GO:8270(zinc ion binding)	The protein encoded by this gene contains a zinc finger and a Kruppel-associated box (KRAB) domain. KRAB domain is known to be involved in the transcriptional repression of a number of zinc finger proteins.	GO:6355(regulation of transcription, DNA-dependent); GO:6350(transcription)			zinc finger protein 14	protein-coding			8262519; 7649249; 2288909	ENST00000344099	THC2473368	NM_021030	7561	Hs.659932	zinc finger protein 14	Homo sapiens zinc finger protein 14 (ZNF14), mRNA [NM_021030]	hs|19p13.11	chr19:19821542-19821483	GO:0003677(DNA binding)|GO:0003700(sequence-specific DNA binding transcription factor activity)|GO:0005634(nucleus)|GO:0006351(transcription, DNA-dependent)|GO:0006355(regulation of transcription, DNA-dependent)|GO:0046872(metal ion binding)	NM_021030
ACOX2	0.0572354	0.541725	12951.8	684.987	9550.81	6325.81	GO:5777(peroxisome)	GO:50660(FAD binding); GO:3995(acyl-CoA dehydrogenase activity); GO:3997(acyl-CoA oxidase activity)	The product of this gene belongs to the acyl-CoA oxidases family. It encodes the branched-chain acyl-CoA oxidase which is involved in the degradation of long branched fatty acids and bile acid intermediates in peroxisomes. Deficiency of this enzyme results in the accumulation of branched fatty acids and bile acid intermediates, and may lead to Zellweger syndrome, severe mental retardation and dea…	GO:8206(bile acid metabolic process); GO:6118(electron transport); GO:6635(fatty acid beta-oxidation); GO:6631(fatty acid metabolic process); GO:6629(lipid metabolic process); GO:8152(metabolic process)			acyl-Coenzyme A oxidase 2, branched chain	protein-coding		KEGG pathway: Fatty acid metabolism 00071; KEGG pathway: PPAR signaling pathway 03320; Reactome Event:Lipid and lipoprotein metabolism 73923	15489334; 12477932; 9070889; 8993592; 8943006; 8387517	ENST00000460921	THC2470640	NM_003500	8309	Hs.444959	acyl-CoA oxidase 2, branched chain	Homo sapiens acyl-CoA oxidase 2, branched chain (ACOX2), mRNA [NM_003500]	hs|3p14.3	chr3:58490967-58490908	GO:0003995(acyl-CoA dehydrogenase activity)|GO:0003997(acyl-CoA oxidase activity)|GO:0005102(receptor binding)|GO:0005777(peroxisome)|GO:0005782(peroxisomal matrix)|GO:0006699(bile acid biosynthetic process)|GO:0008206(bile acid metabolic process)|GO:0016402(pristanoyl-CoA oxidase activity)|GO:0033540(fatty acid beta-oxidation using acyl-CoA oxidase)|GO:0033791(3alpha,7alpha,12alpha-trihydroxy-5b…	NM_003500
LPAR2	2.36117	1.411	23.7523	51.823	26.6658	46.0024	GO:5887(integral to plasma membrane); GO:5886(plasma membrane)	GO:30274(LIM domain binding); GO:8289(lipid binding); GO:1619(lysosphingolipid and lysophosphatidic acid receptor activity); GO:5515(protein binding); GO:4872(receptor activity)	This gene encodes a member of family I of the G protein-coupled receptors, as well as the EDG family of proteins. This protein functions as a lysophosphatidic acid (LPA) receptor and contributes to Ca2+ mobilization, a critical cellular response to LPA in cells, through association with Gi and Gq proteins.	GO:7186(G-protein coupled receptor protein signaling pathway); GO:7204(elevation of cytosolic calcium ion concentration); GO:7202(phospholipase C activation); GO:7165(signal transduction)			endothelial differentiation, lysophosphatidic acid G-protein-coupled receptor, 4	protein-coding		KEGG pathway: Neuroactive ligand-receptor interaction 04080	16904289; 16203867; 15755723; 15728708; 15535846; 15489334; 15143197; 15057824; 14702039; 14688263; 12759391; 12668280; 12477932; 12123830; 11093753; 11024010; 10954727; 10922489; 10818441; 10729222; 10537322; 9804623; 9525886	ENST00000542587	THC2668786	NM_004720	9170	Hs.122575	lysophosphatidic acid receptor 2	Homo sapiens lysophosphatidic acid receptor 2 (LPAR2), mRNA [NM_004720]	hs|19p13.11	chr19:19735330-19735271	GO:0000187(activation of MAPK activity)|GO:0004930(G-protein coupled receptor activity)|GO:0005515(protein binding)|GO:0005886(plasma membrane)|GO:0005887(integral to plasma membrane)|GO:0007186(G-protein coupled receptor signaling pathway)|GO:0007202(activation of phospholipase C activity)|GO:0007204(elevation of cytosolic calcium ion concentration)|GO:0008289(lipid binding)|GO:0009986(cell surf…	NM_004720
FBXO17	0.755282	0.811408	257.063	179.406	193.311	191.776		GO:5515(protein binding)	This gene encodes a member of the F-box protein family which is characterized by an approximately 40 amino acid motif, the F-box. The F-box proteins constitute one of the four subunits of the ubiquitin protein ligase complex called SCFs (SKP1-cullin-F-box), which function in phosphorylation-dependent ubiquitination. The F-box proteins are divided into 3 classes: Fbws containing WD-40 domains, Fbl…	GO:30163(protein catabolic process); GO:6512(ubiquitin cycle)			F-box protein FBG4 isoform 2	protein-coding			15489334; 14702039; 12477932; 12383498; 11178263; 10531037	ENST00000292852	THC2698726	NM_024907	115290	Hs.531770	F-box protein 17	Homo sapiens F-box protein 17 (FBXO17), transcript variant 2, mRNA [NM_024907]	hs|19q13.2	chr19:39432700-39432641	GO:0001948(glycoprotein binding)|GO:0005515(protein binding)|GO:0019005(SCF ubiquitin ligase complex)	NM_024907
APC2	2.12606	1.20643	663.366	1303.22	435.304	642.086	GO:16342(catenin complex)	GO:8013(beta-catenin binding); GO:8017(microtubule binding); GO:5515(protein binding)		GO:16055(Wnt receptor signaling pathway); GO:6461(protein complex assembly); GO:74(regulation of progression through cell cycle); GO:7165(signal transduction)			adenomatosis polyposis coli 2	protein-coding		KEGG pathway: Basal cell carcinoma 05217; KEGG pathway: Colorectal cancer 05210; KEGG pathway: Endometrial cancer 05213; KEGG pathway: Regulation of actin cytoskeleton 04810; KEGG pathway: Wnt signaling pathway 04310	12477932; 11691822; 10644998; 10021369; 9823329	ENST00000535453	THC2553722	NM_005883	10297	Hs.446376	adenomatosis polyposis coli 2	Homo sapiens adenomatosis polyposis coli 2 (APC2), mRNA [NM_005883]	hs|19p13.3	chr19:1473181-1473240	GO:0000139(Golgi membrane)|GO:0005515(protein binding)|GO:0005737(cytoplasm)|GO:0005794(Golgi apparatus)|GO:0005881(cytoplasmic microtubule)|GO:0005884(actin filament)|GO:0008013(beta-catenin binding)|GO:0008017(microtubule binding)|GO:0015630(microtubule cytoskeleton)|GO:0016055(Wnt receptor signaling pathway)|GO:0016342(catenin complex)|GO:0031258(lamellipodium membrane)|GO:0035414(negative reg…	NM_005883
SEZ6L2	2.30093	0.980621	8420.27	17902.7	6102.44	7316.48	GO:16021(integral to membrane)	GO:4872(receptor activity)					seizure related 6 homolog (mouse)-like 2 isoform 2	protein-coding			16303743; 14702039; 12975309; 12477932	ENST00000617533	NP160855	NM_201575	26470	Hs.6314	seizure related 6 homolog (mouse)-like 2	Homo sapiens seizure related 6 homolog (mouse)-like 2 (SEZ6L2), transcript variant 2, mRNA [NM_201575]	hs|16p11.2	chr16:29882918-29882859	GO:0005789(endoplasmic reticulum membrane)|GO:0005886(plasma membrane)|GO:0016021(integral to membrane)	NM_201575
MDH1	0.764032	0.788619	37762.5	26660.1	28506.8	27486.1	GO:5829(cytosol)	GO:4459(L-lactate dehydrogenase activity); GO:30060(L-malate dehydrogenase activity); GO:4470(malic enzyme activity); GO:16491(oxidoreductase activity)	Malate dehydrogenase catalyzes the reversible oxidation of malate to oxaloacetate, utilizing the NAD/NADH cofactor system in the citric acid cycle. The protein encoded by this gene is localized to the cytoplasm and may play pivotal roles in the malate-aspartate shuttle that operates in the metabolic coordination between cytosol and mitochondria.	GO:6096(glycolysis); GO:6108(malate metabolic process); GO:6099(tricarboxylic acid cycle)			cytosolic malate dehydrogenase	protein-coding		KEGG pathway: Carbon fixation 00710; KEGG pathway: Citrate cycle (TCA cycle) 00020; KEGG pathway: Glyoxylate and dicarboxylate metabolism 00630; KEGG pathway: Pyruvate metabolism 00620; KEGG pathway: Reductive carboxylate cycle (CO2 fixation) 00720	15815621; 15565635; 15489334; 12477932; 10190973; 10075524; 9799840; 8786100; 7895732; 7698769; 7151307; 3052244; 2775751; 2449162	ENST00000539945	THC2585080	NM_005917	4190	Hs.526521	malate dehydrogenase 1, NAD (soluble)	Homo sapiens malate dehydrogenase 1, NAD (soluble) (MDH1), transcript variant 2, mRNA [NM_005917]	hs|2p15	chr2:63834237-63834296	GO:0004470(malic enzyme activity)|GO:0005615(extracellular space)|GO:0005737(cytoplasm)|GO:0005739(mitochondrion)|GO:0005813(centrosome)|GO:0005829(cytosol)|GO:0005975(carbohydrate metabolic process)|GO:0006006(glucose metabolic process)|GO:0006094(gluconeogenesis)|GO:0006099(tricarboxylic acid cycle)|GO:0006107(oxaloacetate metabolic process)|GO:0006108(malate metabolic process)|GO:0006734(NADH …	NM_005917
ZFP36L2	0.623804	0.791327	1611.07	928.647	1390.49	1345.31	GO:5737(cytoplasm); GO:5634(nucleus)	GO:3723(RNA binding); GO:46872(metal ion binding); GO:3676(nucleic acid binding); GO:3700(transcription factor activity); GO:8270(zinc ion binding)	This gene is a member of the TIS11 family of early response genes. Family members are induced by various agonists such as the phorbol ester TPA and the polypeptide mitogen EGF. The encoded protein contains a distinguishing putative zinc finger domain with a repeating cys-his motif. This putative nuclear transcription factor most likely functions in regulating the response to growth factors.	GO:8283(cell proliferation); GO:43488(regulation of mRNA stability)			butyrate response factor 2	protein-coding			17172869; 15489334; 14981510; 14604009; 12477932; 8545129; 7835719	ENST00000282388	THC2485818	NM_006887	678	Hs.503093	ZFP36 ring finger protein-like 2	Homo sapiens ZFP36 ring finger protein-like 2 (ZFP36L2), mRNA [NM_006887]	hs|2p21	chr2:43451215-43451156	GO:0000288(nuclear-transcribed mRNA catabolic process, deadenylation-dependent decay)|GO:0003677(DNA binding)|GO:0003700(sequence-specific DNA binding transcription factor activity)|GO:0005634(nucleus)|GO:0005737(cytoplasm)|GO:0006355(regulation of transcription, DNA-dependent)|GO:0006402(mRNA catabolic process)|GO:0008283(cell proliferation)|GO:0017091(AU-rich element binding)|GO:0030097(hemopoi…	NM_006887
CAPN13	1.09323	0.990807	21.8203	22.0425	16.4564	19.9352	GO:5622(intracellular)	GO:5509(calcium ion binding); GO:4198(calpain activity); GO:8234(cysteine-type peptidase activity)		GO:6508(proteolysis)			calpain 13	protein-coding			15815621; 15489334; 14702039; 12477932; 11675017; 10737800	ENST00000295055	THC2601470	NM_144575	92291	Hs.660911	calpain 13	Homo sapiens calpain 13 (CAPN13), mRNA [NM_144575]	hs|2p23.1	chr2:30945827-30945768	GO:0004198(calcium-dependent cysteine-type endopeptidase activity)|GO:0005509(calcium ion binding)|GO:0005737(cytoplasm)|GO:0006508(proteolysis)	NM_144575
MARCO	0.597883	0.611542	54.9982	30.3846	67.2148	50.2562	GO:5737(cytoplasm); GO:5887(integral to plasma membrane); GO:16020(membrane)	GO:8329(pattern recognition receptor activity); GO:5044(scavenger receptor activity)	The protein encoded by this gene is a member of the class A scavenger receptor family and is part of the innate antimicrobial immune system. The protein may bind both Gram-negative and Gram-positive bacteria via an extracellular, C-terminal, scavenger receptor cysteine-rich (SRCR) domain. In addition to short cytoplasmic and transmembrane domains, there is an extracellular spacer domain and a lon…	GO:7166(cell surface receptor linked signal transduction); GO:6817(phosphate transport)			macrophage receptor with collagenous structure	protein-coding			16335952; 16237101; 15489334; 12847263; 12477932; 12444143; 12097327; 11820786; 11315932; 10651831; 10331948; 9468508; 7867067	ENST00000494979	THC2463574	NM_006770	8685	Hs.67726	macrophage receptor with collagenous structure	Homo sapiens macrophage receptor with collagenous structure (MARCO), mRNA [NM_006770]	hs|2q14.2	chr2:119751977-119752036	GO:0002221(pattern recognition receptor signaling pathway)|GO:0004888(transmembrane signaling receptor activity)|GO:0005044(scavenger receptor activity)|GO:0005581(collagen)|GO:0005886(plasma membrane)|GO:0005887(integral to plasma membrane)|GO:0006898(receptor-mediated endocytosis)|GO:0007166(cell surface receptor signaling pathway)|GO:0008329(pattern recognition receptor activity)|GO:0030666(en…	NM_006770
CXCR4	1.08221	4.74559	2.66796	2.82117	2.33755	29.0107	GO:5737(cytoplasm); GO:30426(growth cone); GO:5887(integral to plasma membrane); GO:31252(leading edge); GO:5886(plasma membrane)	GO:16493(C-C chemokine receptor activity); GO:16494(C-X-C chemokine receptor activity); GO:3779(actin binding); GO:15026(coreceptor activity); GO:32027(myosin light chain binding); GO:5515(protein binding); GO:1584(rhodopsin-like receptor activity)	This gene encodes a CXC chemokine receptor specific for stromal cell-derived factor-1. The protein has 7 transmembrane regions and is located on the cell surface. It acts with the CD4 protein to support HIV entry into cells and is also highly expressed in breast cancer cells. Mutations in this gene have been associated with WHIM (warts, hypogammaglobulinemia, infections, and myelokathexis) syndro…	GO:7186(G-protein coupled receptor protein signaling pathway); GO:42098(T cell proliferation); GO:187(activation of MAPK activity); GO:1667(ameboidal cell migration); GO:6915(apoptosis); GO:7420(brain development); GO:6935(chemotaxis); GO:7204(elevation of cytosolic calcium ion concentration); GO:7281(germ cell development); GO:8354(germ cell migration); GO:6955(immune response); GO:6954(inflamma…			chemokine (C-X-C motif) receptor 4 isoform a	protein-coding	Myelokathexis, isolated; WHIM syndrome	KEGG pathway: Axon guidance 04360; KEGG pathway: Cytokine-cytokine receptor interaction 04060; KEGG pathway: Leukocyte transendothelial migration 04670; Reactome Event:HIV Infection 162906	17328838; 17262717; 17253948; 17251291; 17202224; 17198877; 17188679; 17176471; 17119115; 17082613; 17075975; 17070589; 17056591; 17038674; 17032700; 17023512; 16990599; 16987062; 16969502; 16948134; 16946301; 16943240; 16929176; 16929169; 16928758; 16919488; 16888620; 16886061; 16877302; 16863915; 16823836; 16802356; 16756955; 16756721; 16740704; 16679918; 16675573; 16638848; 16618732; 16585856;…	ENST00000241393	THC2468169	NM_001008540	7852	Hs.593413	chemokine (C-X-C motif) receptor 4	Homo sapiens chemokine (C-X-C motif) receptor 4 (CXCR4), transcript variant 1, mRNA [NM_001008540]	hs|2q22.1	chr2:136872012-136871953	GO:0000187(activation of MAPK activity)|GO:0001569(patterning of blood vessels)|GO:0001618(viral receptor activity)|GO:0001666(response to hypoxia)|GO:0001667(ameboidal cell migration)|GO:0001764(neuron migration)|GO:0002407(dendritic cell chemotaxis)|GO:0003779(actin binding)|GO:0004930(G-protein coupled receptor activity)|GO:0005515(protein binding)|GO:0005737(cytoplasm)|GO:0005764(lysosome)|GO…	NM_001008540
ERMN	1.08221	0.817905	2.60975	2.78064	2.29573	3.99982	GO:5737(cytoplasm); GO:16020(membrane)	GO:8092(cytoskeletal protein binding)					hypothetical protein LOC57471 isoform b	protein-coding			16421295; 12477932; 10574461	ENST00000397283			57471	Hs.443894	ermin, ERM-like protein	ermin, ERM-like protein [Source:HGNC Symbol;Acc:HGNC:29208] [ENST00000397283]	hs|2q24.1	chr2:158175610-158175551	GO:0001763(morphogenesis of a branching structure)|GO:0005737(cytoplasm)|GO:0005856(cytoskeleton)|GO:0005938(cell cortex)|GO:0007015(actin filament organization)|GO:0008360(regulation of cell shape)|GO:0030175(filopodium)|GO:0031344(regulation of cell projection organization)|GO:0033269(internode region of axon)|GO:0033270(paranode region of axon)|GO:0043025(neuronal cell body)|GO:0043209(myelin …	ENST00000397283
COQ10B	0.697412	0.64322	295.662	190.534	291.15	228.968	GO:5739(mitochondrion)	GO:0016218(polyketide synthase activity)		GO:0017000(antibiotic biosynthesis)			coenzyme Q10 homolog B	protein-coding			15489334; 14702039; 12477932	ENST00000263960	THC2598297	NM_025147	80219	Hs.606592	coenzyme Q10 homolog B (S. cerevisiae)	Homo sapiens coenzyme Q10 homolog B (S. cerevisiae) (COQ10B), mRNA [NM_025147]	hs|2q33.1	chr2:198338889-198338948	GO:0005743(mitochondrial inner membrane)	NM_025147
MATN3	1.97382	0.935549	13.2827	24.226	10.1158	11.5708	GO:5578(proteinaceous extracellular matrix)	GO:5518(collagen binding); GO:5201(extracellular matrix structural constituent)	This gene encodes a member of von Willebrand factor A domain containing protein family. This family of proteins is thought to be involved in the formation of filamentous networks in the extracellular matrices of various tissues. This protein contains two von Willebrand factor A domains; it is present in the cartilage extracellular matrix and has a role in the development and homeostasis of cartil…	GO:30198(extracellular matrix organization and biogenesis); GO:1501(skeletal development)			matrilin 3 precursor	protein-coding	Epiphyseal dysplasia, multiple, 5; Osteoarthritis, hand, susceptibility to; Spondyloepimetaphyseal dysplasia		17311924; 16641049; 16344560; 16287128; 16199550; 15694129; 15459972; 15121775; 14994237; 14729835; 12736871; 11896063; 11479597; 9847074; 9799608; 9350998; 9287130	ENST00000407540	THC2472842	NM_002381	4148	Hs.656199	matrilin 3	Homo sapiens matrilin 3 (MATN3), mRNA [NM_002381]	hs|2p24.1	chr2:20192429-20192370	GO:0001501(skeletal system development)|GO:0005201(extracellular matrix structural constituent)|GO:0005515(protein binding)|GO:0005576(extracellular region)|GO:0005578(proteinaceous extracellular matrix)|GO:0030198(extracellular matrix organization)	NM_002381
HAS2	0.0377782	0.403882	166.657	5.81772	68.2231	33.6886	GO:5887(integral to plasma membrane); GO:16020(membrane)	GO:50501(hyaluronan synthase activity); GO:16757(transferase activity, transferring glycosyl groups); GO:16758(transferase activity, transferring hexosyl groups)	Hyaluronan or hyaluronic acid (HA) is a high molecular weight unbranched polysaccharide synthesized by a wide variety of organisms from bacteria to mammals, and is a constituent of the extracellular matrix. It consists of alternating glucuronic acid and N-acetylglucosamine residues that are linked by beta-1-3 and beta-1-4 glycosidic bonds. HA is synthesized by membrane-bound synthase at the inner…				hyaluronan synthase 2	protein-coding			17307735; 16807238; 16786194; 16687630; 16603733; 16564133; 15922739; 15843373; 15722343; 15677552; 15642402; 15489334; 14988410; 14752026; 14636845; 12477932; 11790779; 10093717; 9169154; 8798477	ENST00000303924	THC2475223	NM_005328	3037	Hs.159226	hyaluronan synthase 2	Homo sapiens hyaluronan synthase 2 (HAS2), mRNA [NM_005328]	hs|8q24.13	chr8:122626146-122626087	GO:0001570(vasculogenesis)|GO:0001822(kidney development)|GO:0005887(integral to plasma membrane)|GO:0008284(positive regulation of cell proliferation)|GO:0030213(hyaluronan biosynthetic process)|GO:0030335(positive regulation of cell migration)|GO:0035810(positive regulation of urine volume)|GO:0036120(cellular response to platelet-derived growth factor stimulus)|GO:0045226(extracellular polysac…	NM_005328
SSFA2	0.612417	0.648107	3789.63	2144.53	2702.83	2141.72	GO:5886(plasma membrane)	GO:3779(actin binding)					sperm specific antigen 2	protein-coding			17081983; 15815621; 15489334; 15302935; 14702039; 14673706; 12477932; 11572484; 9740325; 1555770	ENST00000491720	THC2508022	NM_006751	6744	Hs.196983	sperm specific antigen 2	Homo sapiens sperm specific antigen 2 (SSFA2), transcript variant 2, mRNA [NM_006751]	hs|2q31.3	chr2:182795035-182795094	GO:0003779(actin binding)|GO:0005102(receptor binding)|GO:0005634(nucleus)|GO:0005654(nucleoplasm)|GO:0005737(cytoplasm)|GO:0005886(plasma membrane)	NM_006751
BOLL	1.08221	0.817905	2.85411	2.70113	2.59756	3.89178	GO:5737(cytoplasm)	GO:3723(RNA binding); GO:3676(nucleic acid binding); GO:166(nucleotide binding); GO:5515(protein binding); GO:8494(translation activator activity)	This gene belongs to the DAZ gene family required for germ cell development. It encodes an RNA-binding protein which is more similar to Drosophila Boule than to human proteins encoded by genes DAZ (deleted in azoospermia) or DAZL (deleted in azoospermia-like). Loss of this gene function results in the absence of sperm in semen (azoospermia). Histological studies demonstrated that the primary defe…	GO:30154(cell differentiation); GO:7126(meiosis); GO:7275(multicellular organismal development); GO:45948(positive regulation of translational initiation); GO:6417(regulation of translation); GO:7283(spermatogenesis)			boule isoform 2	protein-coding			17114206; 16001084; 15705409; 15489334; 15379971; 15070965; 15066460; 14702039; 12499397; 12477932; 11390979; 8657280	ENST00000433157	THC2489275	NM_033030	66037	Hs.169797	boule-like RNA-binding protein	Homo sapiens boule-like RNA-binding protein (BOLL), transcript variant 2, mRNA [NM_033030]	hs|2q33.1	chr2:198621157-198607830	GO:0000166(nucleotide binding)|GO:0003723(RNA binding)|GO:0005515(protein binding)|GO:0005737(cytoplasm)|GO:0007126(meiosis)|GO:0007275(multicellular organismal development)|GO:0007283(spermatogenesis)|GO:0008494(translation activator activity)|GO:0030154(cell differentiation)|GO:0045948(positive regulation of translational initiation)	NM_033030
TUBA4A	1.3759	0.926973	3118.24	3964.46	2114.79	2396.8	GO:0005874(microtubule)	GO:0005198(structural molecule activity);GO:0005525(GTP binding)		GO:0007018(microtubule-based movement)								ENST00000486997	THC2488455	NM_006000	7277	Hs.75318	tubulin, alpha 4a	Homo sapiens tubulin, alpha 4a (TUBA4A), transcript variant 1, mRNA [NM_006000]	hs|2q35	chr2:220115206-220115147	GO:0000086(G2/M transition of mitotic cell cycle)|GO:0000278(mitotic cell cycle)|GO:0002576(platelet degranulation)|GO:0003924(GTPase activity)|GO:0005200(structural constituent of cytoskeleton)|GO:0005515(protein binding)|GO:0005525(GTP binding)|GO:0005576(extracellular region)|GO:0005829(cytosol)|GO:0005874(microtubule)|GO:0006184(GTP catabolic process)|GO:0006457(protein folding)|GO:0006996(or…	NM_006000
WNT10A	0.973343	0.873277	26.9744	24.2608	19.8275	21.1698	GO:5576(extracellular region)	GO:4871(signal transducer activity)	The WNT gene family consists of structurally related genes which encode secreted signaling proteins. These proteins have been implicated in oncogenesis and in several developmental processes, including regulation of cell fate and patterning during embryogenesis. This gene is a member of the WNT gene family. It is strongly expressed in the cell lines of promyelocytic leukemia and Burkitt's lymphom…	GO:7223(Wnt receptor signaling pathway, calcium modulating pathway); GO:7275(multicellular organismal development)			wingless-type MMTV integration site family, member 10A precursor	protein-coding		KEGG pathway: Basal cell carcinoma 05217; KEGG pathway: Hedgehog signaling pathway 04340; KEGG pathway: Melanogenesis 04916; KEGG pathway: Wnt signaling pathway 04310	15489334; 14702039; 12477932; 11350055	ENST00000258411	THC2472056	NM_025216	80326	Hs.121540	wingless-type MMTV integration site family, member 10A	Homo sapiens wingless-type MMTV integration site family, member 10A (WNT10A), mRNA [NM_025216]	hs|2q35	chr2:219758393-219758452	GO:0001942(hair follicle development)|GO:0005109(frizzled binding)|GO:0005576(extracellular region)|GO:0005578(proteinaceous extracellular matrix)|GO:0005615(extracellular space)|GO:0010628(positive regulation of gene expression)|GO:0014033(neural crest cell differentiation)|GO:0016055(Wnt receptor signaling pathway)|GO:0030182(neuron differentiation)|GO:0031069(hair follicle morphogenesis)|GO:00…	NM_025216
ARPC2	0.72085	0.728516	35616	23723.5	30736	27376.9	GO:5885(Arp2/3 protein complex); GO:5856(cytoskeleton)	GO:5515(protein binding); GO:5200(structural constituent of cytoskeleton)	This gene encodes one of seven subunits of the human Arp2/3 protein complex. The Arp2/3 protein complex has been implicated in the control of actin polymerization in cells and has been conserved through evolution. The exact role of the protein encoded by this gene, the p34 subunit, has yet to be determined. Two alternatively spliced variants have been characterized to date. Additional alternative…	GO:6928(cell motility); GO:30833(regulation of actin filament polymerization)			actin related protein 2/3 complex subunit 2	protein-coding		KEGG pathway: Regulation of actin cytoskeleton 04810	17353931; 17350576; 16027158; 15793564; 15635413; 15489334; 15279900; 14702039; 12665801; 12477932; 11741539; 11721045; 11162547; 10235267; 9359840; 9230079; 8812419	ENST00000470146	THC2513590	NM_152862	10109	Hs.529303	actin related protein 2/3 complex, subunit 2, 34kDa	Homo sapiens actin related protein 2/3 complex, subunit 2, 34kDa (ARPC2), transcript variant 1, mRNA [NM_152862]	hs|2q35	chr2:219118658-219118717	GO:0005200(structural constituent of cytoskeleton)|GO:0005515(protein binding)|GO:0005737(cytoplasm)|GO:0005768(endosome)|GO:0005794(Golgi apparatus)|GO:0005829(cytosol)|GO:0005885(Arp2/3 protein complex)|GO:0005886(plasma membrane)|GO:0005925(focal adhesion)|GO:0006928(cellular component movement)|GO:0007411(axon guidance)|GO:0010592(positive regulation of lamellipodium assembly)|GO:0015629(acti…	NM_152862
CPO	0.229687	0.817905	29.5817	6.27838	2.55806	3.75387		GO:4182(carboxypeptidase A activity); GO:4180(carboxypeptidase activity); GO:46872(metal ion binding); GO:8237(metallopeptidase activity); GO:8270(zinc ion binding)		GO:6508(proteolysis)			carboxypeptidase O	protein-coding			15815621; 15489334; 12477932; 11836249	ENST00000272852	THC2488139	NM_173077	130749	Hs.684103	carboxypeptidase O	Homo sapiens carboxypeptidase O (CPO), mRNA [NM_173077]	hs|2q33.3	chr2:207833058-207833943	GO:0004181(metallocarboxypeptidase activity)|GO:0005576(extracellular region)|GO:0006508(proteolysis)|GO:0008270(zinc ion binding)	NM_173077
MSH6	0.60827	0.829827	12814.7	7202.67	8149.24	8268.03	GO:32301(MutSalpha complex); GO:790(nuclear chromatin); GO:5634(nucleus)	GO:43531(ADP binding); GO:5524(ATP binding); GO:16887(ATPase activity); GO:32405(MutLalpha complex binding); GO:3682(chromatin binding); GO:3684(damaged DNA binding); GO:32139(dinucleotide insertion or deletion binding); GO:400(four-way junction DNA binding); GO:32137(guanine/thymine mispair binding); GO:287(magnesium ion binding); GO:30983(mismatched DNA binding); GO:166(nucleotide binding); GO:…		GO:8630(DNA damage response, signal transduction resulting in induction of apoptosis); GO:6284(base-excision repair); GO:8340(determination of adult life span); GO:45190(isotype switching); GO:6298(mismatch repair); GO:45910(negative regulation of DNA recombination); GO:9411(response to UV); GO:16446(somatic hypermutation of immunoglobulin genes); GO:16447(somatic recombination of immunoglobulin …			mutS homolog 6	protein-coding	Cancer susceptibility; Colorectal cancer, hereditary nonpolyposis, type 5; Endometrial carcinoma; Ovarian cancer, endometrial type	KEGG pathway: Colorectal cancer 05210	17456004; 17353931; 17259174; 17081983; 16964243; 16565220; 16418736; 16403449; 16106253; 16051665; 15855819; 15808853; 15805151; 15571801; 15489334; 15365995; 15302935; 15274658; 15105434; 15098177; 15064730; 15043999; 14974087; 14961575; 14767555; 14585961; 14520694; 14500385; 12974384; 12920072; 12799449; 12732731; 12574395; 12522549; 12477932; 12376742; 12171929; 12034830; 12019211; 11877377;…	ENST00000614496	THC2712126	NM_000179	2956	Hs.445052	mutS homolog 6	Homo sapiens mutS homolog 6 (MSH6), transcript variant 1, mRNA [NM_000179]	hs|2p16.3	chr2:48033919-48033978	GO:0000228(nuclear chromosome)|GO:0000287(magnesium ion binding)|GO:0000400(four-way junction DNA binding)|GO:0000710(meiotic mismatch repair)|GO:0000790(nuclear chromatin)|GO:0003682(chromatin binding)|GO:0003690(double-stranded DNA binding)|GO:0005515(protein binding)|GO:0005524(ATP binding)|GO:0005654(nucleoplasm)|GO:0005737(cytoplasm)|GO:0005794(Golgi apparatus)|GO:0005886(plasma membrane)|GO…	NM_000179
SNRPG	0.442242	0.749488	37656.2	15388.1	30142.9	27621.5	GO:5634(nucleus); GO:30532(small nuclear ribonucleoprotein complex); GO:5681(spliceosome)	GO:3723(RNA binding); GO:5515(protein binding)		GO:8380(RNA splicing); GO:6397(mRNA processing); GO:245(spliceosome assembly)			small nuclear ribonucleoprotein polypeptide G	protein-coding		Reactome Event:Gene Expression 74160; Reactome Event:Influenza Infection 168254; Reactome Event:Metabolism of non-coding RNA 194441; Reactome Event:Transcription 74159; Reactome Event:mRNA Processing 75071	16189514; 16169070; 15939020; 15489334; 15146077; 14603251; 12477932; 12165861; 11991638; 11748230; 11226169; 10725331; 10601333; 10556282; 9417867; 9020971; 7744013; 1387914	ENST00000429728	THC2650807	NM_003096	6637	Hs.516076	small nuclear ribonucleoprotein polypeptide G	Homo sapiens small nuclear ribonucleoprotein polypeptide G (SNRPG), mRNA [NM_003096]	hs|2p13.3	chr2:70515224-70508782	GO:0000245(spliceosomal complex assembly)|GO:0000387(spliceosomal snRNP assembly)|GO:0000398(nuclear mRNA splicing, via spliceosome)|GO:0005515(protein binding)|GO:0005654(nucleoplasm)|GO:0005681(spliceosomal complex)|GO:0005683(U7 snRNP)|GO:0005685(U1 snRNP)|GO:0005687(U4 snRNP)|GO:0005689(U12-type spliceosomal complex)|GO:0005829(cytosol)|GO:0006366(transcription from RNA polymerase II promoter…	NM_003096
MARCH7	0.691971	0.765622	583.362	373.005	542.463	507.788	GO:0000151(ubiquitin ligase complex)	GO:16874(ligase activity); GO:46872(metal ion binding); GO:5515(protein binding); GO:8270(zinc ion binding)		GO:6512(ubiquitin cycle)			axotrophin	protein-coding			17161353; 16868077; 16713569; 15815621; 15670816; 15489334; 14722266; 14702039; 12477932; 9373149; 8125298	ENST00000409175	THC2462640	NM_022826	64844	Hs.529272	membrane-associated ring finger (C3HC4) 7, E3 ubiquitin protein ligase	Homo sapiens membrane-associated ring finger (C3HC4) 7, E3 ubiquitin protein ligase (MARCH7), transcript variant 2, mRNA [NM_022826]	hs|2q24.2	chr2:160623821-160623880	GO:0008270(zinc ion binding)|GO:0016567(protein ubiquitination)|GO:0016874(ligase activity)	NM_022826
MRPL53	0.878434	0.815029	21590	17524.7	16490.3	16432.3	GO:5739(mitochondrion); GO:30529(ribonucleoprotein complex)	GO:0003735(structural constituent of ribosome)	Mammalian mitochondrial ribosomal proteins are encoded by nuclear genes and help in protein synthesis within the mitochondrion. Mitochondrial ribosomes (mitoribosomes) consist of a small 28S subunit and a large 39S subunit. They have an estimated 75% protein to rRNA composition compared to prokaryotic ribosomes, where this ratio is reversed. Another difference between mammalian mitoribosomes and …				mitochondrial ribosomal protein L53	protein-coding			15489334; 12706105; 12477932; 11551941; 11329013	ENST00000468875	THC2462914	NM_053050	116540	Hs.534527	mitochondrial ribosomal protein L53	Homo sapiens mitochondrial ribosomal protein L53 (MRPL53), mRNA [NM_053050]	hs|2p13.1	chr2:74699266-74699207	GO:0005743(mitochondrial inner membrane)|GO:0005840(ribosome)|GO:0006996(organelle organization)|GO:0032543(mitochondrial translation)|GO:0070124(mitochondrial translational initiation)|GO:0070125(mitochondrial translational elongation)|GO:0070126(mitochondrial translational termination)	NM_053050
MRPL19	0.52234	0.70249	7708.13	3720.41	5998.56	5152.1	GO:5622(intracellular); GO:5739(mitochondrion); GO:31965(nuclear membrane); GO:5634(nucleus); GO:5840(ribosome)	GO:3735(structural constituent of ribosome)	Mammalian mitochondrial ribosomal proteins are encoded by nuclear genes and help in protein synthesis within the mitochondrion. Mitochondrial ribosomes (mitoribosomes) consist of a small 28S subunit and a large 39S subunit. They have an estimated 75% protein to rRNA composition compared to prokaryotic ribosomes, where this ratio is reversed. Another difference between mammalian mitoribosomes and …	GO:6412(translation)			mitochondrial ribosomal protein L19	protein-coding			15815621; 15489334; 12706105; 12477932; 11543634; 11279069; 10942595; 10600119; 9847074; 7788527	ENST00000393909	THC2461474	NM_014763	9801	Hs.44024	mitochondrial ribosomal protein L19	Homo sapiens mitochondrial ribosomal protein L19 (MRPL19), mRNA [NM_014763]	hs|2p12	chr2:75882659-75882718	GO:0003735(structural constituent of ribosome)|GO:0005634(nucleus)|GO:0005743(mitochondrial inner membrane)|GO:0005840(ribosome)|GO:0006996(organelle organization)|GO:0031965(nuclear membrane)|GO:0032543(mitochondrial translation)|GO:0070124(mitochondrial translational initiation)|GO:0070125(mitochondrial translational elongation)|GO:0070126(mitochondrial translational termination)	NM_014763
LHCGR	4.52444	0.817905	2.54933	20.9037	2.37648	4.11552	GO:5768(endosome); GO:5887(integral to plasma membrane); GO:5886(plasma membrane)	GO:4964(lutropin-choriogonadotropic hormone receptor activity); GO:4872(receptor activity)	LHCGR encodes the receptor for both luteinizing hormone and choriogonadotropin. Mutations in this gonadotropin receptor result in disorders of male secondary sexual character development, such as familial male precocious puberty and male pseudohermaphtoditism.	GO:7187(G-protein signaling, coupled to cyclic nucleotide second messenger); GO:30539(male genitalia development); GO:8584(male gonad development); GO:7165(signal transduction)			luteinizing hormone/choriogonadotropin receptor precursor	protein-coding	Hypogonadotropic hypogonadism; Leydig cell adenoma, with precocious puberty; Micropenis; Precocious puberty, male; Pseudohermaphroditism, male, with Leydig cell hypoplasia	KEGG pathway: Calcium signaling pathway 04020; KEGG pathway: Neuroactive ligand-receptor interaction 04080	17293445; 17092637; 17055147; 17052834; 17045394; 17045393; 16943418; 16837644; 16709601; 16344560; 16332935; 16135786; 15908694; 15890674; 15889138; 15878956; 15788387; 15607529; 15539429; 15304512; 15304492; 15292356; 15169923; 15084485; 15031322; 15016840; 14764820; 14605099; 14594799; 14507927; 12972613; 12933660; 12850276; 12843195; 12816543; 12770743; 12727981; 12679452; 12519858; 12450321;…	ENST00000401907	THC2482015	NM_000233	3973	Hs.468490	luteinizing hormone/choriogonadotropin receptor	Homo sapiens luteinizing hormone/choriogonadotropin receptor (LHCGR), mRNA [NM_000233]	hs|2p16.3	chr2:48915141-48915082	GO:0004964(luteinizing hormone receptor activity)|GO:0005768(endosome)|GO:0005886(plasma membrane)|GO:0005887(integral to plasma membrane)|GO:0007186(G-protein coupled receptor signaling pathway)|GO:0007187(G-protein coupled receptor signaling pathway, coupled to cyclic nucleotide second messenger)|GO:0007190(activation of adenylate cyclase activity)|GO:0007200(phospholipase C-activating G-protei…	NM_000233
BANK1	1.54029	0.822516	57.3687	81.6517	59.6637	60.0001				GO:42113(B cell activation)			B-cell scaffold protein with ankyrin repeats 1 isoform 1	protein-coding			16344560; 15489334; 14702039; 12477932; 11782428	ENST00000322953	THC2471274	NM_017935	55024	Hs.480400	B-cell scaffold protein with ankyrin repeats 1	Homo sapiens B-cell scaffold protein with ankyrin repeats 1 (BANK1), transcript variant 1, mRNA [NM_017935]	hs|4q24	chr4:102995573-102995632	GO:0042113(B cell activation)|GO:0043410(positive regulation of MAPK cascade)|GO:0045947(negative regulation of translational initiation)|GO:0050869(negative regulation of B cell activation)|GO:0051898(negative regulation of protein kinase B signaling cascade)|GO:1900165(negative regulation of interleukin-6 secretion)	NM_017935
NUP35	0.280743	0.755617	2859.16	741.713	1939.92	1792.19	GO:5643(nuclear pore); GO:5634(nucleus)	GO:0015288(porin activity)	This gene encodes a member of the nucleoporin family. The protein is localized to the nuclear rim and is part of the nuclear pore complex (NPC). All molecules entering or leaving the nucleus either diffuse through or are actively transported by the NPC.	GO:51028(mRNA transport); GO:6605(protein targeting); GO:15031(protein transport)			nucleoporin 35kDa	protein-coding		Reactome Event:HIV Infection 162906	17081983; 16964243; 16600873; 15815621; 15703211; 15489334; 12477932; 12196509	ENST00000479162	THC2462098	NM_138285	129401	Hs.180591	nucleoporin 35kDa	Homo sapiens nucleoporin 35kDa (NUP35), transcript variant 1, mRNA [NM_138285]	hs|2q32.1	chr2:184026315-184026374	GO:0000278(mitotic cell cycle)|GO:0005635(nuclear envelope)|GO:0005643(nuclear pore)|GO:0005654(nucleoplasm)|GO:0005886(plasma membrane)|GO:0005975(carbohydrate metabolic process)|GO:0007077(mitotic nuclear envelope disassembly)|GO:0008645(hexose transport)|GO:0009405(pathogenesis)|GO:0010467(gene expression)|GO:0010827(regulation of glucose transport)|GO:0015031(protein transport)|GO:0015758(glu…	NM_138285
SCN7A	0.288967	7.26484	18.7255	2.75646	2.86915	44.4113												ENST00000619410	THC2506900	NM_002976	6332	Hs.596087	sodium channel, voltage gated, type VII alpha subunit	Homo sapiens sodium channel, voltage gated, type VII alpha subunit (SCN7A), transcript variant 1, mRNA [NM_002976]	hs|2q24.3	chr2:167260754-167260695	GO:0001518(voltage-gated sodium channel complex)|GO:0005248(voltage-gated sodium channel activity)|GO:0005886(plasma membrane)|GO:0006814(sodium ion transport)|GO:0006936(muscle contraction)|GO:0019228(regulation of action potential in neuron)|GO:0034765(regulation of ion transmembrane transport)|GO:0035725(sodium ion transmembrane transport)|GO:0055078(sodium ion homeostasis)|GO:0086010(membrane…	NM_002976
CHST10	0.869749	0.742112	56.4	45.3275	47.7699	43.3432	GO:5794(Golgi apparatus); GO:16021(integral to membrane); GO:16020(membrane); GO:5624(membrane fraction)	GO:8146(sulfotransferase activity); GO:16740(transferase activity)	Cell surface carbohydrates modulate a variety of cellular functions and are typically synthesized in a stepwise manner. HNK1ST plays a role in the biosynthesis of HNK1 (see MIM 151290), a neuronally expressed carbohydrate that contains a sulfoglucuronyl residue.[supplied by OMIM]	GO:5975(carbohydrate metabolic process); GO:7155(cell adhesion); GO:7612(learning); GO:7616(long-term memory)			HNK-1 sulfotransferase	protein-coding		KEGG pathway: Cysteine metabolism 00272	16344560; 15489334; 12477932; 12080076; 10464296; 9478973; 9110174; 8619474	ENST00000264249	THC2461804	NM_004854	9486	Hs.516370	carbohydrate sulfotransferase 10	Homo sapiens carbohydrate sulfotransferase 10 (CHST10), mRNA [NM_004854]	hs|2q11.2	chr2:101009420-101009361	GO:0000139(Golgi membrane)|GO:0005794(Golgi apparatus)|GO:0007155(cell adhesion)|GO:0007612(learning)|GO:0007616(long-term memory)|GO:0008146(sulfotransferase activity)|GO:0016020(membrane)|GO:0016021(integral to membrane)|GO:0016051(carbohydrate biosynthetic process)|GO:0016232(HNK-1 sulfotransferase activity)	NM_004854
NGEF	0.509241	0.749258	1597.36	751.649	1102.24	1009.73	GO:5622(intracellular)	GO:5089(Rho guanyl-nucleotide exchange factor activity); GO:5085(guanyl-nucleotide exchange factor activity)		GO:30154(cell differentiation); GO:7275(multicellular organismal development); GO:7399(nervous system development); GO:35023(regulation of Rho protein signal transduction)			neuronal guanine nucleotide exchange factor	protein-coding		KEGG pathway: Axon guidance 04360; Reactome Event:Signaling by Rho GTPases 194315	15815621; 15489334; 12477932; 11336673; 10777665	ENST00000264051	THC2464911	NM_019850	25791	Hs.97316	neuronal guanine nucleotide exchange factor	Homo sapiens neuronal guanine nucleotide exchange factor (NGEF), transcript variant 1, mRNA [NM_019850]	hs|2q37.1	chr2:233743527-233743468	GO:0005085(guanyl-nucleotide exchange factor activity)|GO:0005089(Rho guanyl-nucleotide exchange factor activity)|GO:0005829(cytosol)|GO:0007264(small GTPase mediated signal transduction)|GO:0007411(axon guidance)|GO:0016020(membrane)|GO:0030426(growth cone)|GO:0032321(positive regulation of Rho GTPase activity)|GO:0043065(positive regulation of apoptotic process)|GO:0043087(regulation of GTPase …	NM_019850
SLC40A1	3.65238	2.17566	53.095	179.191	38.0171	101.127	GO:5737(cytoplasm); GO:5887(integral to plasma membrane); GO:5886(plasma membrane); GO:8021(synaptic vesicle)	GO:5506(iron ion binding); GO:5381(iron ion transporter activity)		GO:9653(anatomical structure morphogenesis); GO:6811(ion transport); GO:6879(iron ion homeostasis); GO:6826(iron ion transport)			solute carrier family 40 (iron-regulated transporter), member 1	protein-coding	Hemochromatosis, type 4		16885049; 16648237; 16381901; 16351644; 16330432; 15956209; 15942076; 15935710; 15897636; 15831700; 15764147; 15727899; 15692071; 15514116; 15489336; 15489334; 15466004; 15338274; 15075083; 14768003; 14757427; 14702039; 14636643; 14636642; 12873829; 12865285; 12857562; 12730114; 12477932; 12406098; 12376346; 12161425; 12123233; 12091367; 12091366; 11925460; 11897618; 11783942; 11774199; 11518736;…	ENST00000261024	THC2469799	NM_014585	30061	Hs.643005	solute carrier family 40 (iron-regulated transporter), member 1	Homo sapiens solute carrier family 40 (iron-regulated transporter), member 1 (SLC40A1), mRNA [NM_014585]	hs|2q32.2	chr2:190425809-190425750	GO:0002260(lymphocyte homeostasis)|GO:0003158(endothelium development)|GO:0005381(iron ion transmembrane transporter activity)|GO:0005515(protein binding)|GO:0005622(intracellular)|GO:0005737(cytoplasm)|GO:0005771(multivesicular body)|GO:0005886(plasma membrane)|GO:0005887(integral to plasma membrane)|GO:0006879(cellular iron ion homeostasis)|GO:0008021(synaptic vesicle)|GO:0009653(anatomical str…	NM_014585
CCT7	0.535543	0.726834	25992.1	12862.5	23513.6	20895.5	GO:5832(chaperonin-containing T-complex); GO:5737(cytoplasm)	GO:5524(ATP binding); GO:42802(identical protein binding); GO:166(nucleotide binding); GO:51082(unfolded protein binding)	This gene encodes a molecular chaperone that is a member of the chaperonin containing TCP1 complex (CCT), also known as the TCP1 ring complex (TRiC). This complex consists of two identical stacked rings, each containing eight different proteins. Unfolded polypeptides enter the central cavity of the complex and are folded in an ATP-dependent manner. The complex folds various proteins, including ac…	GO:6457(protein folding); GO:74(regulation of progression through cell cycle)			chaperonin containing TCP1, subunit 7 isoform a	protein-coding			16236267; 16169070; 15815621; 15489334; 15347653; 14532270; 12477932; 11591653; 11532003; 9819444; 9373149; 9250675; 8982604; 8125298; 7953530	ENST00000258091	THC2589623	NM_006429	10574	Hs.368149	chaperonin containing TCP1, subunit 7 (eta)	Homo sapiens chaperonin containing TCP1, subunit 7 (eta) (CCT7), transcript variant 1, mRNA [NM_006429]	hs|2p13.2	chr2:73479769-73479828	GO:0002199(sperm protein complex)|GO:0005515(protein binding)|GO:0005524(ATP binding)|GO:0005737(cytoplasm)|GO:0005739(mitochondrion)|GO:0005829(cytosol)|GO:0005832(chaperonin-containing T-complex)|GO:0005874(microtubule)|GO:0006457(protein folding)|GO:0007339(binding of sperm to zona pellucida)|GO:0042802(identical protein binding)|GO:0044267(cellular protein metabolic process)|GO:0044297(cell b…	NM_006429
PLEKHA3	0.569017	0.63296	1122.28	590.085	812.632	628.879	GO:5575(cellular_component); GO:16020(membrane)	GO:5545(phosphatidylinositol binding); GO:5543(phospholipid binding)		GO:8150(biological_process)			pleckstrin homology domain containing, family A (phosphoinositide binding specific) member 3	protein-coding			16341674; 15489334; 15252450; 15107860; 14702039; 12477932; 11001876	ENST00000234453	THC2461865	NM_019091	65977	Hs.41086	pleckstrin homology domain containing, family A (phosphoinositide binding specific) member 3	Homo sapiens pleckstrin homology domain containing, family A (phosphoinositide binding specific) member 3 (PLEKHA3), mRNA [NM_019091]	hs|2q31.2	chr2:179369325-179369384	GO:0005543(phospholipid binding)|GO:0005545(1-phosphatidylinositol binding)|GO:0005575(cellular_component)|GO:0005794(Golgi apparatus)|GO:0008150(biological_process)|GO:0016020(membrane)	NM_019091
CCT4	0.539025	0.662106	72438.5	36080	59098	47840.8	GO:5737(cytoplasm)	GO:5524(ATP binding); GO:166(nucleotide binding); GO:51082(unfolded protein binding)		GO:6457(protein folding); GO:74(regulation of progression through cell cycle)			chaperonin containing TCP1, subunit 4 (delta)	protein-coding			17081065; 16344560; 15815621; 15489334; 14532270; 12665801; 12477932; 11689615; 11580270; 10604479; 9819444; 9153422; 8661059; 8626763; 7953530	ENST00000544079	THC2668666	NM_006430	10575	Hs.421509	chaperonin containing TCP1, subunit 4 (delta)	Homo sapiens chaperonin containing TCP1, subunit 4 (delta) (CCT4), transcript variant 1, mRNA [NM_006430]	hs|2p15	chr2:62095734-62095675	GO:0002199(sperm protein complex)|GO:0005515(protein binding)|GO:0005524(ATP binding)|GO:0005654(nucleoplasm)|GO:0005737(cytoplasm)|GO:0005813(centrosome)|GO:0005829(cytosol)|GO:0005832(chaperonin-containing T-complex)|GO:0005874(microtubule)|GO:0006457(protein folding)|GO:0007339(binding of sperm to zona pellucida)|GO:0042470(melanosome)|GO:0044267(cellular protein metabolic process)|GO:0044297(…	NM_006430
FBLN7	1.98795	1.17985	13.4967	24.7926	6.59334	9.51105		GO:5509(calcium ion binding)					hypothetical protein LOC129804	protein-coding			14702039; 12477932	ENST00000331203	THC2680338	NM_153214	129804	Hs.437696	fibulin 7	Homo sapiens fibulin 7 (FBLN7), transcript variant 1, mRNA [NM_153214]	hs|2q13	chr2:112945026-112945085	GO:0005509(calcium ion binding)|GO:0005578(proteinaceous extracellular matrix)|GO:0005925(focal adhesion)|GO:0007155(cell adhesion)|GO:0008201(heparin binding)|GO:0070062(extracellular vesicular exosome)	NM_153214
MSH2	0.638666	0.890016	3388.73	1999.86	2279.97	2480.98	GO:32301(MutSalpha complex); GO:32302(MutSbeta complex); GO:5634(nucleus)	GO:43531(ADP binding); GO:5524(ATP binding); GO:16887(ATPase activity); GO:32405(MutLalpha complex binding); GO:19237(centromeric DNA binding); GO:3684(damaged DNA binding); GO:32181(dinucleotide repeat insertion binding); GO:400(four-way junction DNA binding); GO:32137(guanine/thymine mispair binding); GO:4422(hypoxanthine phosphoribosyltransferase activity); GO:287(magnesium ion binding); GO:30…	MSH2 was identified as a locus frequently mutated in hereditary nonpolyposis colon cancer (HNPCC). When cloned, it was discovered to be a human homolog of the E. coli mismatch repair gene mutS, consistent with the characteristic alterations in microsatellite sequences (RER+ phenotype) found in HNPCC.	GO:30183(B cell differentiation); GO:19724(B cell mediated immunity); GO:6915(apoptosis); GO:6284(base-excision repair); GO:7049(cell cycle); GO:7050(cell cycle arrest); GO:6928(cell motility); GO:8340(determination of adult life span); GO:1701(in utero embryonic development); GO:31573(intra-S DNA damage checkpoint); GO:45190(isotype switching); GO:43570(maintenance of DNA repeat elements); GO:62…			mutS homolog 2	protein-coding	Cafe-au-lait spots, multiple, with leukemia; Colorectal cancer, hereditary nonpolyposis, type 1; Glioblastoma, early-onset; Lymphoma, T-cell; Lynch cancer family syndrome II; Muir-Torre syndrome; Neurofibromatosis, type I, with leukemia; Ovarian cancer	KEGG pathway: Colorectal cancer 05210	17479411; 17367211; 17259174; 17250661; 17228328; 17219447; 17076561; 17011982; 16995940; 16951290; 16918138; 16874859; 16810763; 16786121; 16773692; 16684085; 16569647; 16541406; 16500024; 16451135; 16426918; 16403449; 16388310; 16341550; 16252083; 16234028; 16199548; 16143124; 16106253; 16086322; 16061855; 16051665; 16012876; 15996210; 15904475; 15886699; 15870899; 15856462; 15855819; 15849733;…	ENST00000543555	THC2542361	NM_000251	4436	Hs.597656	mutS homolog 2	Homo sapiens mutS homolog 2 (MSH2), transcript variant 1, mRNA [NM_000251]	hs|2p21	chr2:47710161-47710220	GO:0000228(nuclear chromosome)|GO:0000287(magnesium ion binding)|GO:0000400(four-way junction DNA binding)|GO:0000403(Y-form DNA binding)|GO:0000404(loop DNA binding)|GO:0000406(double-strand/single-strand DNA junction binding)|GO:0000710(meiotic mismatch repair)|GO:0001701(in utero embryonic development)|GO:0003677(DNA binding)|GO:0003690(double-stranded DNA binding)|GO:0003697(single-stranded D…	NM_000251
SLC5A6	0.649431	0.77344	340.619	204.404	310.614	293.728	GO:5887(integral to plasma membrane); GO:16020(membrane); GO:5624(membrane fraction)	GO:31402(sodium ion binding); GO:8523(sodium-dependent multivitamin transporter activity); GO:15293(symporter activity); GO:5215(transporter activity)		GO:6811(ion transport); GO:6814(sodium ion transport)		transports pantothenate, biotin and lipoate	solute carrier family 5 (sodium-dependent vitamin transporter), member 6	protein-coding			16959947; 16749865; 16303743; 15561972; 14702039; 12646417; 12477932; 11955628; 11834205; 10334869; 10329687; 9516450	ENST00000488743	THC2507513	NM_021095	8884	Hs.435735	solute carrier family 5 (sodium/multivitamin and iodide cotransporter), member 6	Homo sapiens solute carrier family 5 (sodium/multivitamin and iodide cotransporter), member 6 (SLC5A6), transcript variant 1, mRNA [NM_021095]	hs|2p23.3	chr2:27423111-27423052	GO:0005886(plasma membrane)|GO:0005887(integral to plasma membrane)|GO:0006766(vitamin metabolic process)|GO:0006767(water-soluble vitamin metabolic process)|GO:0006768(biotin metabolic process)|GO:0006810(transport)|GO:0006814(sodium ion transport)|GO:0008523(sodium-dependent multivitamin transmembrane transporter activity)|GO:0012506(vesicle membrane)|GO:0015878(biotin transport)|GO:0015887(pan…	NM_021095
PDE6D	0.890721	0.859092	1128.73	929.007	687.168	721.772		GO:4114(3',5'-cyclic-nucleotide phosphodiesterase activity); GO:16787(hydrolase activity); GO:5515(protein binding)		GO:50896(response to stimulus); GO:7601(visual perception)			phosphodiesterase 6D, cGMP-specific, rod, delta	protein-coding		KEGG pathway: Purine metabolism 00230	16527812; 16189514; 16169070; 15489334; 12477932; 11980706; 11786539; 10518933; 10373499; 9990021; 9781033; 9712853; 9570951; 9533031	ENST00000287600	NP085850	NM_002601	5147	Hs.516808	phosphodiesterase 6D, cGMP-specific, rod, delta	Homo sapiens phosphodiesterase 6D, cGMP-specific, rod, delta (PDE6D), transcript variant 1, mRNA [NM_002601]	hs|2q37.1	chr2:232597716-232597657	GO:0004114(3',5'-cyclic-nucleotide phosphodiesterase activity)|GO:0005095(GTPase inhibitor activity)|GO:0005515(protein binding)|GO:0005829(cytosol)|GO:0005856(cytoskeleton)|GO:0006996(organelle organization)|GO:0007601(visual perception)|GO:0008152(metabolic process)|GO:0017137(Rab GTPase binding)|GO:0030659(cytoplasmic vesicle membrane)|GO:0031410(cytoplasmic vesicle)|GO:0033124(regulation of G…	NM_002601
AFTPH	1.3296	0.935979	541.377	665.133	538.191	615.886	GO:30121(AP-1 adaptor complex); GO:5829(cytosol)	GO:30276(clathrin binding)		GO:15031(protein transport)			aftiphilin protein isoform a	protein-coding			16964243; 15811338; 15758025; 15489334; 15302935; 14702039; 14665628; 12477932; 9373149; 8889548; 8125298	ENST00000238855	THC2468780	NM_203437	54812	Hs.655167	aftiphilin	Homo sapiens aftiphilin (AFTPH), transcript variant 1, mRNA [NM_203437]	hs|2p14	chr2:64819947-64820006	GO:0005634(nucleus)|GO:0005654(nucleoplasm)|GO:0005737(cytoplasm)|GO:0005794(Golgi apparatus)|GO:0005829(cytosol)|GO:0015031(protein transport)|GO:0030121(AP-1 adaptor complex)|GO:0030276(clathrin binding)|GO:0043231(intracellular membrane-bounded organelle)	NM_203437
SLC2A4RG	1.10676	1.11762	38720.9	39599.4	21711.2	29667.1	GO:5622(intracellular); GO:5634(nucleus)	GO:46872(metal ion binding); GO:3700(transcription factor activity); GO:8270(zinc ion binding)	The protein encoded by this gene is a nuclear transcription factor involved in the activation of the solute carrier family 2 member 4 gene. The encoded protein interacts with another transcription factor, myocyte enhancer factor 2, to activate transcription of this gene.	GO:6355(regulation of transcription, DNA-dependent); GO:6350(transcription)			SLC2A4 regulator	protein-coding			16368714; 15489334; 14630949; 14625278; 12477932; 11780052; 11752456; 10825161; 8889548	ENST00000619497	THC2494668	NM_020062	56731	Hs.435126	SLC2A4 regulator	Homo sapiens SLC2A4 regulator (SLC2A4RG), mRNA [NM_020062]	hs|20q13.33	chr20:62374774-62374833	GO:0003677(DNA binding)|GO:0003700(sequence-specific DNA binding transcription factor activity)|GO:0005634(nucleus)|GO:0005654(nucleoplasm)|GO:0005737(cytoplasm)|GO:0006351(transcription, DNA-dependent)|GO:0006355(regulation of transcription, DNA-dependent)|GO:0046872(metal ion binding)	NM_020062
C20orf24	0.511029	0.709368	31899.4	15063.2	27355.3	23725.2	GO:0008372(cellular component unknown)	GO:0005554(molecular function unknown)										ENST00000483815	THC2603081	NM_018840	55969	Hs.584985	chromosome 20 open reading frame 24	Homo sapiens chromosome 20 open reading frame 24 (C20orf24), transcript variant 1, mRNA [NM_018840]	hs|20q11.23	chr20:35240817-35240876	GO:0003674(molecular_function)|GO:0005575(cellular_component)|GO:0008150(biological_process)	NM_018840
CHD6	1.4464	0.993396	127.044	169.797	114.763	139.387	GO:0000785(chromatin);GO:0005634(nucleus)	GO:0003677(DNA binding);GO:0003682(chromatin binding);GO:0004386(helicase activity);GO:0005524(ATP binding)	Chromosomal DNA of eukaryotic cells is compacted by nuclear proteins to form chromatin, an organized nucleoprotein structure that can inhibit gene expression. Several multisubunit protein complexes exist to remodel the chromatin to allow patterns of cell type-specific gene expression. The protein encoded by this gene is thought to be a core member of one or more of these complexes. The encoded pr…	GO:0006333(chromatin assembly or disassembly)	HTC			protein-coding			17027977; 15231748; 14702039; 12477932; 11889561; 10718198	ENST00000373222	THC2525006		84181	Hs.740645	chromodomain helicase DNA binding protein 6	chromodomain helicase DNA binding protein 6 [Source:HGNC Symbol;Acc:HGNC:19057] [ENST00000373222]	hs|20q12	chr20:40126054-40125995	GO:0001221(transcription cofactor binding)|GO:0003677(DNA binding)|GO:0003682(chromatin binding)|GO:0005524(ATP binding)|GO:0005654(nucleoplasm)|GO:0005665(DNA-directed RNA polymerase II, core complex)|GO:0006351(transcription, DNA-dependent)|GO:0008026(ATP-dependent helicase activity)|GO:0008094(DNA-dependent ATPase activity)|GO:0016568(chromatin modification)|GO:0036091(positive regulation of t…	ENST00000373222
WISP2	43.8429	4.84764	42.7566	1732.17	22.7437	134.8	GO:5576(extracellular region); GO:5886(plasma membrane); GO:5625(soluble fraction)	GO:5520(insulin-like growth factor binding); GO:5515(protein binding)	This gene encodes a member of the WNT1 inducible signaling pathway (WISP) protein subfamily, which belongs to the connective tissue growth factor (CTGF) family. WNT1 is a member of a family of cysteine-rich, glycosylated signaling proteins that mediate diverse developmental processes. The CTGF family members are characterized by four conserved cysteine-rich domains: insulin-like growth factor-bin…	GO:7155(cell adhesion); GO:7267(cell-cell signaling); GO:1558(regulation of cell growth); GO:7165(signal transduction)			WNT1 inducible signaling pathway protein 2 precursor	protein-coding			16939222; 16525711; 16038875; 15798095; 15489334; 15340161; 14981145; 14767469; 12975309; 12659671; 12477932; 12056810; 11855747; 11780052; 10358067; 9843955	ENST00000372868	THC2486325	NM_003881	8839	Hs.592145	WNT1 inducible signaling pathway protein 2	Homo sapiens WNT1 inducible signaling pathway protein 2 (WISP2), mRNA [NM_003881]	hs|20q13.12	chr20:43356347-43356406	GO:0001558(regulation of cell growth)|GO:0005178(integrin binding)|GO:0005520(insulin-like growth factor binding)|GO:0005578(proteinaceous extracellular matrix)|GO:0005615(extracellular space)|GO:0005886(plasma membrane)|GO:0007155(cell adhesion)|GO:0007165(signal transduction)|GO:0007267(cell-cell signaling)|GO:0008201(heparin binding)|GO:0060548(negative regulation of cell death)|GO:0070062(ext…	NM_003881
WFDC6	1.08221	0.817905	3.27106	2.96046	3.19314	3.94061		GO:4867(serine-type endopeptidase inhibitor activity)	This gene encodes a member of the WAP-type four-disulfide core (WFDC) domain family. The WFDC domain, or WAP signature motif, contains eight cysteines forming four disulfide bonds at the core of the protein, and functions as a protease inhibitor. Most WFDC gene members are localized to chromosome 20q12-q13 in two clusters: centromeric and telomeric. This gene belongs to the telomeric cluster.				WAP four-disulfide core domain 6 precursor	protein-coding			15950183; 12477932; 12206714; 11780052	ENST00000372670	THC2482568	NM_080827	140870	Hs.673237	WAP four-disulfide core domain 6	Homo sapiens WAP four-disulfide core domain 6 (WFDC6), mRNA [NM_080827]	hs|20q13.12	chr20:44166622-44163105	GO:0004867(serine-type endopeptidase inhibitor activity)|GO:0005576(extracellular region)|GO:0010951(negative regulation of endopeptidase activity)	NM_080827
LOC79160	0.711239	0.786411	4039.48	2654.79	2877.73	2766.93					MGC		MGC4294 protein	unknown			12477932	ENST00000598340	THC2483328	NR_125359	79160	Hs.280135	uncharacterized LOC79160	Homo sapiens uncharacterized LOC79160 (LOC79160), long non-coding RNA [NR_125359]	hs|20q13.32	chr20:57210641-57210700		NR_125359
DEFB129	1.08221	0.207033	4.6643	4.01446	24.1432	6.11128			Defensins are cysteine-rich cationic polypeptides that are important in the immunologic response to invading microorganisms. The protein encoded by this gene is secreted and is a member of the beta defensin protein family. Beta defensin genes are found in several clusters throughout the genome, with this gene mapping to a cluster at 20p13.	GO:42742(defense response to bacterium)			beta defensin 129 precursor	protein-coding			15489334; 12975309; 12620395; 12600824; 12477932; 11854508; 11780052	ENST00000246105	THC2479831	NM_080831	140881	Hs.112087	defensin, beta 129	Homo sapiens defensin, beta 129 (DEFB129), mRNA [NM_080831]	hs|20p13	chr20:210130-210189	GO:0005576(extracellular region)|GO:0009986(cell surface)|GO:0042742(defense response to bacterium)|GO:0045087(innate immune response)	NM_080831
SNPH	0.957963	1.24182	359.139	317.907	220.62	334.965	GO:16021(integral to membrane); GO:16020(membrane); GO:45202(synapse); GO:19717(synaptosome)	GO:17075(syntaxin-1 binding)	Syntaxin-1, synaptobrevin/VAMP, and SNAP25 interact to form the SNARE complex, which is required for synaptic vesicle docking and fusion. The protein encoded by this gene is membrane-associated and inhibits SNARE complex formation by binding free syntaxin-1. Expression of this gene appears to be brain-specific.	GO:7269(neurotransmitter secretion); GO:16081(synaptic vesicle docking during exocytosis)			syntaphilin	protein-coding			12896979; 12477932; 11780052; 10707983; 9205841	ENST00000614659	THC2464974	NM_014723	9751	Hs.323833	syntaphilin	Homo sapiens syntaphilin (SNPH), mRNA [NM_014723]	hs|20p13	chr20:1289612-1289671	GO:0005737(cytoplasm)|GO:0005881(cytoplasmic microtubule)|GO:0007269(neurotransmitter secretion)|GO:0007420(brain development)|GO:0016021(integral to membrane)|GO:0016081(synaptic vesicle docking involved in exocytosis)|GO:0017075(syntaxin-1 binding)|GO:0030054(cell junction)|GO:0030182(neuron differentiation)|GO:0031966(mitochondrial membrane)|GO:0042734(presynaptic membrane)|GO:0043005(neuron p…	NM_014723
SMOX	1.16279	1.17103	523.622	562.609	489.794	701.262		GO:16491(oxidoreductase activity); GO:46592(polyamine oxidase activity)	The product of this gene is the polyamine oxidase. This enzyme potentially represents a new class of catabolic enzymes in the mammalian polyamine metabolic pathway capable of the efficient oxidation of polyamines. More than five transcript variants encoding four active isoenzymes have been identified for this gene, however, not all variants have been fully described. The characterized isoenzymes …	GO:6118(electron transport); GO:46208(spermine catabolic process)			polyamine oxidase isoform 1	protein-coding			16207710; 15489334; 15221502; 14764092; 14702039; 12975309; 12727196; 12477932; 12458219; 12398765; 12141946; 11780052; 11454677; 3181599; 12798	ENST00000621355	THC2489846	NM_175839	54498	Hs.433337	spermine oxidase	Homo sapiens spermine oxidase (SMOX), transcript variant 1, mRNA [NM_175839]	hs|20p13	chr20:4168300-4168359	GO:0005634(nucleus)|GO:0005737(cytoplasm)|GO:0005829(cytosol)|GO:0006595(polyamine metabolic process)|GO:0006596(polyamine biosynthetic process)|GO:0006598(polyamine catabolic process)|GO:0006805(xenobiotic metabolic process)|GO:0034641(cellular nitrogen compound metabolic process)|GO:0044281(small molecule metabolic process)|GO:0046208(spermine catabolic process)|GO:0046592(polyamine oxidase act…	NM_175839
NAA20	0.693702	0.734108	1862.44	1193.83	1474.94	1323.83	GO:5622(intracellular)	GO:8080(N-acetyltransferase activity); GO:8415(acyltransferase activity); GO:16740(transferase activity)		GO:8152(metabolic process)			N-acetyltransferase 5 isoform a	protein-coding		KEGG pathway: 1- and 2-Methylnaphthalene degradation 00624; KEGG pathway: Alkaloid biosynthesis II 00960; KEGG pathway: Benzoate degradation via CoA ligation 00632; KEGG pathway: Ethylbenzene degradation 00642; KEGG pathway: Glycerophospholipid metabolism 00564; KEGG pathway: Limonene and pinene degradation 00903; KEGG pathway: Phenylalanine metabolism 00360; KEGG pathway: Tyrosine metabolism 003…	16823041; 16507339; 16381901; 15489336; 15489334; 12888564; 12783868; 12477932; 11780052; 11256614; 11230166; 11076863	ENST00000334982	THC2721274	NM_016100	51126	Hs.368783	N(alpha)-acetyltransferase 20, NatB catalytic subunit	Homo sapiens N(alpha)-acetyltransferase 20, NatB catalytic subunit (NAA20), transcript variant 1, mRNA [NM_016100]	hs|20p11.23	chr20:20013859-20013918	GO:0004596(peptide alpha-N-acetyltransferase activity)|GO:0005622(intracellular)|GO:0005634(nucleus)|GO:0005737(cytoplasm)|GO:0017196(N-terminal peptidyl-methionine acetylation)|GO:0031416(NatB complex)	NM_016100
CEP250	1.095	0.854203	4441.48	4493.99	4348.96	4541.96	GO:5813(centrosome)	GO:16491(oxidoreductase activity); GO:19901(protein kinase binding); GO:46914(transition metal ion binding)	This gene encodes a core centrosomal protein required for centriole-centriole cohesion during interphase of the cell cycle. The encoded protein dissociates from the centrosomes when parental centrioles separate at the beginning of mitosis. The protein associates with and is phosphorylated by NIMA-related kinase 2, which is also associated with the centrosome. Alternately spliced transcript varian…	GO:278(mitotic cell cycle); GO:30997(regulation of centriole-centriole cohesion)			centrosomal protein 2 isoform 1	protein-coding			15489334; 15324660; 15231748; 12857871; 12477932; 12140259; 11780052; 11076968; 11035016; 10880350; 9647649; 9506584	ENST00000397527	THC2643537	NM_007186	11190	Hs.443976	centrosomal protein 250kDa	Homo sapiens centrosomal protein 250kDa (CEP250), mRNA [NM_007186]	hs|20q11.22	chr20:34099581-34099640	GO:0000086(G2/M transition of mitotic cell cycle)|GO:0000278(mitotic cell cycle)|GO:0005515(protein binding)|GO:0005813(centrosome)|GO:0005814(centriole)|GO:0005815(microtubule organizing center)|GO:0005829(cytosol)|GO:0005929(cilium)|GO:0006996(organelle organization)|GO:0008022(protein C-terminus binding)|GO:0008104(protein localization)|GO:0010457(centriole-centriole cohesion)|GO:0019901(prote…	NM_007186
NFS1	1.03319	0.833326	4154.15	3965.96	3621.78	3690.07	GO:5829(cytosol); GO:5739(mitochondrion); GO:5634(nucleus)	GO:3824(catalytic activity); GO:31071(cysteine desulfurase activity); GO:30170(pyridoxal phosphate binding); GO:8483(transaminase activity); GO:16740(transferase activity)	Iron-sulfur clusters are required for the function of many cellular enzymes. The protein encoded by this gene supplies inorganic sulfur to these clusters by removing the sulfur from cysteine, creating alanine in the process. This gene uses alternate in-frame translation initiation sites to generate mitochondrial forms and cytoplasmic/nuclear forms. Selection of the alternative initiation sites is…	GO:8152(metabolic process); GO:6461(protein complex assembly); GO:96(sulfur amino acid metabolic process)			NFS1 nitrogen fixation 1	protein-coding		KEGG pathway: Thiamine metabolism 00730	16847322; 16527810; 15489334; 14702039; 12477932; 11780052; 11256614; 11124703; 11060020; 9885568; 9373149; 8125298	ENST00000440385	THC2494559	NM_021100	9054	Hs.194692	NFS1 cysteine desulfurase	Homo sapiens NFS1 cysteine desulfurase (NFS1), transcript variant 1, mRNA [NM_021100]	hs|20q11.22	chr20:34257106-34257047	GO:0000096(sulfur amino acid metabolic process)|GO:0005515(protein binding)|GO:0005634(nucleus)|GO:0005654(nucleoplasm)|GO:0005730(nucleolus)|GO:0005737(cytoplasm)|GO:0005739(mitochondrion)|GO:0005759(mitochondrial matrix)|GO:0005829(cytosol)|GO:0006461(protein complex assembly)|GO:0006534(cysteine metabolic process)|GO:0006766(vitamin metabolic process)|GO:0006767(water-soluble vitamin metabolic…	NM_021100
TMPRSS15	1.86161	0.845414	204.07	351.04	121.724	125.818	GO:5903(brush border); GO:16021(integral to membrane); GO:16020(membrane)	GO:4275(enteropeptidase activity); GO:16787(hydrolase activity); GO:8233(peptidase activity); GO:5044(scavenger receptor activity)	This gene encodes an enzyme that converts the pancreatic proenzyme trypsinogen to trypsin, which activates other proenzymes including chymotrypsinogen and procarboxypeptidases. The precursor protein is cleaved into two chains that form a heterodimer linked by a disulfide bond. This protein is a member of the trypsin family of peptidases. Mutations in this gene cause enterokinase deficiency, a mal…	GO:6508(proteolysis)			enterokinase precursor	protein-coding	Enterokinase deficiency		15489334; 12907431; 12477932; 11913964; 11719902; 10830953; 8052624; 7718557; 4322674; 2093478; 1147667	ENST00000284885	THC2480010	NM_002772	5651	Hs.149473	transmembrane protease, serine 15	Homo sapiens transmembrane protease, serine 15 (TMPRSS15), mRNA [NM_002772]	hs|21q21.1	chr21:19647550-19642419	GO:0004252(serine-type endopeptidase activity)|GO:0005044(scavenger receptor activity)|GO:0005903(brush border)|GO:0006508(proteolysis)|GO:0006898(receptor-mediated endocytosis)|GO:0016021(integral to membrane)	NM_002772
CCT8	0.551363	0.665514	17231.5	8779.08	15349.4	12489.5	GO:5829(cytosol)	GO:5524(ATP binding); GO:42623(ATPase activity, coupled); GO:166(nucleotide binding); GO:51082(unfolded protein binding)		GO:6457(protein folding)			chaperonin containing TCP1, subunit 8 (theta)	protein-coding			16916647; 16021519; 15592455; 15489334; 14532270; 12477932; 11532003; 10830953; 10748209; 10508479; 9373149; 8590283; 8125298; 7890169; 7584028; 7584026	ENST00000286788	NP1180563	NM_006585	10694	Hs.125113	chaperonin containing TCP1, subunit 8 (theta)	Homo sapiens chaperonin containing TCP1, subunit 8 (theta) (CCT8), transcript variant 1, mRNA [NM_006585]	hs|21q21.3	chr21:30433728-30433669	GO:0002199(sperm protein complex)|GO:0005515(protein binding)|GO:0005524(ATP binding)|GO:0005737(cytoplasm)|GO:0005813(centrosome)|GO:0005829(cytosol)|GO:0005832(chaperonin-containing T-complex)|GO:0005874(microtubule)|GO:0006457(protein folding)|GO:0007339(binding of sperm to zona pellucida)|GO:0016235(aggresome)|GO:0042623(ATPase activity, coupled)|GO:0044267(cellular protein metabolic process)…	NM_006585
MRPS6	0.932012	0.835615	65335	56267.3	53452.1	54609.6	GO:5622(intracellular); GO:5739(mitochondrion); GO:15935(small ribosomal subunit)	GO:3735(structural constituent of ribosome)	Mammalian mitochondrial ribosomal proteins are encoded by nuclear genes and help in protein synthesis within the mitochondrion. Mitochondrial ribosomes (mitoribosomes) consist of a small 28S subunit and a large 39S subunit. They have an estimated 75% protein to rRNA composition compared to prokaryotic ribosomes, where this ratio is reversed. Another difference between mammalian mitoribosomes and …	GO:6412(translation)			mitochondrial ribosomal protein S6	protein-coding			15489334; 14702039; 12706105; 12477932; 12036297; 11543634; 11402041; 11279123; 10830953	ENST00000483977	THC2623567	NM_032476	64968	Hs.302742	mitochondrial ribosomal protein S6	Homo sapiens mitochondrial ribosomal protein S6 (MRPS6), mRNA [NM_032476]	hs|21q22.11	chr21:35515227-35515286	GO:0003735(structural constituent of ribosome)|GO:0005515(protein binding)|GO:0005743(mitochondrial inner membrane)|GO:0005763(mitochondrial small ribosomal subunit)|GO:0006412(translation)|GO:0006996(organelle organization)|GO:0015935(small ribosomal subunit)|GO:0032543(mitochondrial translation)|GO:0070124(mitochondrial translational initiation)|GO:0070125(mitochondrial translational elongation…	NM_032476
MFAP2	2.82737	1.12397	38.2107	99.8289	29.3012	40.2657	GO:1527(microfibril); GO:5578(proteinaceous extracellular matrix)	GO:5201(extracellular matrix structural constituent)	Microfibrillar-associated protein 2 is a major antigen of elastin-associated microfibrils and a candidate for involvement in the etiology of inherited connective tissue diseases. This gene encodes two transcripts with two alternatively spliced 5' untranslated exons. These two transcripts contain the same 8 coding exons, and therefore, encode the same protein.				microfibrillar-associated protein 2 precursor	protein-coding			16710414; 16492672; 15489334; 15233806; 15044481; 12477932; 11796718; 11723132; 11481325; 11284693; 10664011; 9373149; 9278443; 8761465; 8125298; 7759096; 3015971	ENST00000490075	THC2538356	NM_017459	4237	Hs.389137	microfibrillar-associated protein 2	Homo sapiens microfibrillar-associated protein 2 (MFAP2), transcript variant 1, mRNA [NM_017459]	hs|1p36.13	chr1:17302197-17302138	GO:0001527(microfibril)|GO:0001968(fibronectin binding)|GO:0005576(extracellular region)|GO:0030198(extracellular matrix organization)|GO:0030220(platelet formation)|GO:0070051(fibrinogen binding)	NM_017459
CTSE	0.57433	0.6286	59.8611	31.7683	55.9437	42.9955	GO:5768(endosome)	GO:4193(cathepsin E activity); GO:4194(pepsin A activity); GO:8233(peptidase activity)	The protein encoded by this gene is a gastric aspartyl protease that functions as a disulfide-linked homodimer. This protease, which is a member of the peptidase C1 family, has a specificity similar to that of pepsin A and cathepsin D. It is an intracellular proteinase that does not appear to be involved in the digestion of dietary protein and is found in highest concentration in the surface of e…	GO:19886(antigen processing and presentation of exogenous peptide antigen via MHC class II); GO:7586(digestion); GO:6508(proteolysis)			cathepsin E isoform a preproprotein	protein-coding			15845357; 15699105; 15489334; 15342244; 14769879; 12843568; 12631277; 12531480; 12477932; 11337467; 11322887; 9502222; 8765029; 8759606; 8491674; 8346912; 7983070; 7789521; 2674141; 2369841; 2334440; 2226872; 1959628; 1794985; 1370478; 195962	ENST00000360218	THC2464156	NM_001910	1510	Hs.644082	cathepsin E	Homo sapiens cathepsin E (CTSE), transcript variant 1, mRNA [NM_001910]	hs|1q32.1	chr1:206332029-206332088	GO:0004190(aspartic-type endopeptidase activity)|GO:0005768(endosome)|GO:0006508(proteolysis)|GO:0007586(digestion)|GO:0016540(protein autoprocessing)|GO:0019886(antigen processing and presentation of exogenous peptide antigen via MHC class II)|GO:0042803(protein homodimerization activity)|GO:0070062(extracellular vesicular exosome)	NM_001910
B3GALT5	1.08221	4.7538	3.38456	2.75691	2.36879	29.0608	GO:16021(integral to membrane); GO:16020(membrane)	GO:8499(UDP-galactose:beta-N-acetylglucosamine beta-1,3-galactosyltransferase activity); GO:8378(galactosyltransferase activity); GO:16757(transferase activity, transferring glycosyl groups)	This gene is a member of the beta-1,3-galactosyltransferase (beta3GalT) gene family. This family encodes type II membrane-bound glycoproteins with diverse enzymatic functions using different donor substrates (UDP-galactose and UDP-N-acetylglucosamine) and different acceptor sugars (N-acetylglucosamine, galactose, N-acetylgalactosamine). The beta3GalT genes are distantly related to the Drosophila …	GO:6486(protein amino acid glycosylation)			UDP-Gal:betaGlcNAc beta 1,3-galactosyltransferase 5	protein-coding		KEGG pathway: Glycan structures - biosynthesis 2 01031; KEGG pathway: Glycosphingolipid biosynthesis - globoseries 00603; KEGG pathway: Glycosphingolipid biosynthesis - lactoseries 00601	16112824; 15489334; 15263012; 14534330; 12477932; 10830953; 10580128; 10406968; 10212226	ENST00000615480	NP401652	NM_033171	10317	Hs.733638	UDP-Gal:betaGlcNAc beta 1,3-galactosyltransferase, polypeptide 5	Homo sapiens UDP-Gal:betaGlcNAc beta 1,3-galactosyltransferase, polypeptide 5 (B3GALT5), transcript variant 3, mRNA [NM_033171]	hs|21q22.2	chr21:41033636-41033695	GO:0000139(Golgi membrane)|GO:0005783(endoplasmic reticulum)|GO:0005794(Golgi apparatus)|GO:0006486(protein glycosylation)|GO:0008499(UDP-galactose:beta-N-acetylglucosamine beta-1,3-galactosyltransferase activity)|GO:0016021(integral to membrane)	NM_033171
PWP2	0.527384	0.676914	1245.57	606.992	957.811	792.703	GO:5634(nucleus)	GO:4871(signal transducer activity)		GO:7165(signal transduction)			PWP2 periodic tryptophan protein homolog	protein-coding			15489334; 12477932; 12429849; 10830953; 9205129; 9196060; 8973917; 8893822; 8889548; 8661145	ENST00000291576	THC2468621	NM_005049	5822	Hs.449076	PWP2 periodic tryptophan protein homolog (yeast)	Homo sapiens PWP2 periodic tryptophan protein homolog (yeast) (PWP2), mRNA [NM_005049]	hs|21q22.3	chr21:45550593-45550652	GO:0000028(ribosomal small subunit assembly)|GO:0000462(maturation of SSU-rRNA from tricistronic rRNA transcript (SSU-rRNA, 5.8S rRNA, LSU-rRNA))|GO:0005730(nucleolus)|GO:0005737(cytoplasm)|GO:0030515(snoRNA binding)|GO:0032040(small-subunit processome)|GO:0034388(Pwp2p-containing subcomplex of 90S preribosome)	NM_005049
SUMO3	0.672395	0.666301	2371.45	1473.42	1757.04	1431.36	GO:776(kinetochore)	GO:5515(protein binding)	SUMO proteins, such as SUMO3, and ubiquitin (see MIM 191339) posttranslationally modify numerous cellular proteins and affect their metabolism and function. However, unlike ubiquitination, which targets proteins for degradation, sumoylation participates in a number of cellular processes, such as nuclear transport, transcriptional regulation, apoptosis, and protein stability (Su and Li, 2002).[sup…	GO:6464(protein modification process); GO:6512(ubiquitin cycle)			small ubiquitin-like modifier protein 3	protein-coding			17164289; 17012228; 17000644; 16626738; 16608850; 16553580; 16154602; 16055710; 15723523; 15489334; 15487983; 15456902; 15296745; 12924945; 12810706; 12511558; 12477932; 12383504; 11997515; 11451954; 10830953; 10692421; 9373149; 9119407; 8125298	ENST00000411651	THC2598147	NM_006936	6612	Hs.474005	small ubiquitin-like modifier 3	Homo sapiens small ubiquitin-like modifier 3 (SUMO3), transcript variant 1, mRNA [NM_006936]	hs|21q22.3	chr21:46225999-46225940	GO:0000776(kinetochore)|GO:0005515(protein binding)|GO:0005634(nucleus)|GO:0005654(nucleoplasm)|GO:0005737(cytoplasm)|GO:0016605(PML body)|GO:0016925(protein sumoylation)|GO:0019789(SUMO ligase activity)|GO:0034504(protein localization to nucleus)|GO:0043687(post-translational protein modification)|GO:0044267(cellular protein metabolic process)|GO:0070062(extracellular vesicular exosome)|GO:20000…	NM_006936
RSPH1	4.47309	0.85692	3.12234	20.6665	2.85102	5.23851				GO:7126(meiosis)			testis-specific gene A2	protein-coding			15489334; 14702039; 12477932; 9578619; 9403069	ENST00000493019	THC2619180	NM_080860	89765	Hs.661069	radial spoke head 1 homolog (Chlamydomonas)	Homo sapiens radial spoke head 1 homolog (Chlamydomonas) (RSPH1), transcript variant 1, mRNA [NM_080860]	hs|21q22.3	chr21:43892680-43892621	GO:0005634(nucleus)|GO:0005829(cytosol)|GO:0031514(motile cilium)|GO:0035082(axoneme assembly)|GO:0051321(meiotic cell cycle)	NM_080860
BCL2L13	1.06706	0.95561	2691.78	2654.1	4111.3	4803.49	GO:16021(integral to membrane); GO:16020(membrane); GO:5739(mitochondrion)	GO:8656(caspase activator activity)		GO:6919(caspase activation); GO:6917(induction of apoptosis); GO:42981(regulation of apoptosis)			BCL2-like 13 (apoptosis facilitator)	protein-coding			17360363; 17081983; 16189514; 15489334; 15461802; 14702039; 12527362; 12477932; 11381032; 11262395; 10591208	ENST00000498133	THC2466261	NM_015367	23786	Hs.631672	BCL2-like 13 (apoptosis facilitator)	Homo sapiens BCL2-like 13 (apoptosis facilitator) (BCL2L13), transcript variant 1, mRNA [NM_015367]	hs|22q11.21	chr22:18211363-18211422	GO:0005634(nucleus)|GO:0005739(mitochondrion)|GO:0006915(apoptotic process)|GO:0006919(activation of cysteine-type endopeptidase activity involved in apoptotic process)|GO:0008656(cysteine-type endopeptidase activator activity involved in apoptotic process)|GO:0016021(integral to membrane)|GO:0031966(mitochondrial membrane)	NM_015367
TXNRD2	1.15397	0.852031	180.054	191.994	150.343	156.616	GO:0005739(mitochondrion)	GO:0004791(thioredoxin-disulfide reductase activity);GO:0015036(disulfide oxidoreductase activity);GO:0016654(oxidoreductase activity, acting on NADH or NADPH, disulfide as acceptor);GO:0050660(FAD binding)		GO:0000305(response to oxygen radicals);GO:0006118(electron transport)								ENST00000487165	NP165089	NM_006440	10587	Hs.443430	thioredoxin reductase 2	Homo sapiens thioredoxin reductase 2 (TXNRD2), transcript variant 1, mRNA [NM_006440]	hs|22q11.21	chr22:19870974-19870915	GO:0000302(response to reactive oxygen species)|GO:0000305(response to oxygen radical)|GO:0004791(thioredoxin-disulfide reductase activity)|GO:0005515(protein binding)|GO:0005739(mitochondrion)|GO:0005759(mitochondrial matrix)|GO:0016152(mercury (II) reductase activity)|GO:0045340(mercury ion binding)|GO:0045454(cell redox homeostasis)|GO:0050660(flavin adenine dinucleotide binding)|GO:0050661(NA…	NM_006440
RAB36	1.51775	1.01259	39.1636	54.925	40.2175	49.7903	GO:5794(Golgi apparatus)	GO:5525(GTP binding); GO:3924(GTPase activity); GO:166(nucleotide binding)		GO:15031(protein transport); GO:7264(small GTPase mediated signal transduction)			RAB36, member RAS oncogene family	protein-coding			16021519; 15489334; 15461802; 12477932; 11076863; 10607907; 10591208; 9920784	ENST00000263116	THC2608677	NM_004914	9609	Hs.369557	RAB36, member RAS oncogene family	Homo sapiens RAB36, member RAS oncogene family (RAB36), mRNA [NM_004914]	hs|22q11.23	chr22:23506428-23506487	GO:0000139(Golgi membrane)|GO:0003924(GTPase activity)|GO:0005525(GTP binding)|GO:0005794(Golgi apparatus)|GO:0006184(GTP catabolic process)|GO:0006886(intracellular protein transport)|GO:0019003(GDP binding)|GO:0032482(Rab protein signal transduction)	NM_004914
CRYBA4	1.91674	1.3327	7.85618	13.9144	11.3954	18.5678		GO:5212(structural constituent of eye lens)	Crystallins are separated into two classes: taxon-specific, or enzyme, and ubiquitous. The latter class constitutes the major proteins of vertebrate eye lens and maintains the transparency and refractive index of the lens. Since lens central fiber cells lose their nuclei during development, these crystallins are made and then retained throughout life, making them extremely stable proteins. Mammal…	GO:7601(visual perception)			crystallin, beta A4	protein-coding	Cataract, lamellar 2; Microphthalmia, isolated, with cataract 4		16960806; 15489334; 15461802; 12477932; 12360425; 12060738; 10591208; 8999933; 8420967; 7504514; 1424806	ENST00000466315	THC2467739	NM_001886	1413	Hs.57690	crystallin, beta A4	Homo sapiens crystallin, beta A4 (CRYBA4), mRNA [NM_001886]	hs|22q12.1	chr22:27024322-27024381	GO:0003674(molecular_function)|GO:0005212(structural constituent of eye lens)|GO:0005575(cellular_component)|GO:0007601(visual perception)|GO:0043010(camera-type eye development)	NM_001886
CTPS2	0.871211	0.875899	163.853	131.906	137.897	147.675		GO:3883(CTP synthase activity); GO:16874(ligase activity)	The protein encoded by this gene catalyzes the formation of CTP from UTP with the concomitant deamination of glutamine to glutamate. This protein is the rate-limiting enzyme in the synthesis of cytosine nucleotides, which play an important role in various metabolic processes and provide the precursors necessary for the synthesis of RNA and DNA. Cancer cells that exhibit increased cell proliferati…	GO:6541(glutamine metabolic process); GO:6221(pyrimidine nucleotide biosynthetic process)			cytidine triphosphate synthase II	protein-coding		KEGG pathway: Pyrimidine metabolism 00240	17081983; 16189514; 16179339; 15772651; 15489334; 14702039; 12477932; 10899599	ENST00000455276	THC2603850	NM_175859	56474	Hs.227049	CTP synthase 2	Homo sapiens CTP synthase 2 (CTPS2), transcript variant 2, mRNA [NM_175859]	hs|Xp22.2	chrX:16688736-16685822	GO:0003883(CTP synthase activity)|GO:0005524(ATP binding)|GO:0005739(mitochondrion)|GO:0005829(cytosol)|GO:0006220(pyrimidine nucleotide metabolic process)|GO:0006541(glutamine metabolic process)|GO:0015949(nucleobase-containing small molecule interconversion)|GO:0044210('de novo' CTP biosynthetic process)|GO:0044281(small molecule metabolic process)|GO:0055086(nucleobase-containing small molecul…	NM_175859
YWHAH	0.658582	0.767018	2413.39	1468.68	1743.23	1634.77	GO:5737(cytoplasm)	GO:3779(actin binding); GO:35259(glucocorticoid receptor binding); GO:5159(insulin-like growth factor receptor binding); GO:19904(protein domain specific binding); GO:8426(protein kinase C inhibitor activity); GO:16563(transcriptional activator activity)	This gene product belongs to the 14-3-3 family of proteins which mediate signal transduction by binding to phosphoserine-containing proteins. This highly conserved protein family is found in both plants and mammals, and this protein is 99% identical to the mouse, rat and bovine orthologs. This gene contains a 7 bp repeat sequence in its 5' UTR, and changes in the number of this repeat has been as…	GO:7010(cytoskeleton organization and biogenesis); GO:6713(glucocorticoid catabolic process); GO:42921(glucocorticoid receptor signaling pathway); GO:6886(intracellular protein transport); GO:43066(negative regulation of apoptosis); GO:50774(negative regulation of dendrite morphogenesis); GO:6469(negative regulation of protein kinase activity); GO:45941(positive regulation of transcription); GO:7…			tyrosine 3/tryptophan 5 -monooxygenase activation protein, eta polypeptide	protein-coding		KEGG pathway: Cell cycle 04110	16581770; 16545136; 16045749; 15790729; 15580267; 15489334; 15461802; 15324660; 15023544; 14743216; 14690447; 14676191; 12919677; 12871946; 12730237; 12665801; 12595070; 12507503; 12480176; 12477932; 12438239; 12177059; 12176995; 12176984; 12042314; 11996670; 11969417; 11953308; 11886850; 11864996; 11533041; 11531413; 11352901; 11266503; 10713667; 10591208; 10441394; 10330186; 10206237; 9799109; …	ENST00000248975	NP1208627	NM_003405	7533	Hs.226755	tyrosine 3-monooxygenase/tryptophan 5-monooxygenase activation protein, eta	Homo sapiens tyrosine 3-monooxygenase/tryptophan 5-monooxygenase activation protein, eta (YWHAH), mRNA [NM_003405]	hs|22q12.3	chr22:32353138-32353197	GO:0002028(regulation of sodium ion transport)|GO:0003779(actin binding)|GO:0005159(insulin-like growth factor receptor binding)|GO:0005515(protein binding)|GO:0005737(cytoplasm)|GO:0005829(cytosol)|GO:0005886(plasma membrane)|GO:0006713(glucocorticoid catabolic process)|GO:0006886(intracellular protein transport)|GO:0006915(apoptotic process)|GO:0014704(intercalated disc)|GO:0017080(sodium chann…	NM_003405
RBFOX2	1.11861	0.759352	535.083	553.08	412.702	383.157	GO:5634(nucleus)	GO:3723(RNA binding); GO:3676(nucleic acid binding); GO:166(nucleotide binding); GO:3714(transcription corepressor activity); GO:8134(transcription factor binding)	This gene is one of several human genes similar to the C. elegans gene Fox-1. This gene encodes an RNA binding protein that is thought to be a key regulator of alternative exon splicing in the nervous system and other cell types. The protein binds to a conserved UGCAUG element found downstream of many alternatively spliced exons and promotes inclusion of the alternative exon in mature transcripts…	GO:16070(RNA metabolic process); GO:30520(estrogen receptor signaling pathway); GO:16481(negative regulation of transcription); GO:42127(regulation of cell proliferation)			RNA binding motif protein 9 isoform 2	protein-coding			16713569; 16537540; 16344560; 16260614; 16189514; 15489334; 15461802; 14702039; 12529303; 12477932; 11875103; 11401487; 10591208	ENST00000438146	THC2587601	NM_001031695	23543	Hs.282998	RNA binding protein, fox-1 homolog (C. elegans) 2	Homo sapiens RNA binding protein, fox-1 homolog (C. elegans) 2 (RBFOX2), transcript variant 1, mRNA [NM_001031695]	hs|22q12.3	chr22:36174111-36164377	GO:0000166(nucleotide binding)|GO:0000381(regulation of alternative nuclear mRNA splicing, via spliceosome)|GO:0003714(transcription corepressor activity)|GO:0003723(RNA binding)|GO:0003729(mRNA binding)|GO:0005515(protein binding)|GO:0005634(nucleus)|GO:0005654(nucleoplasm)|GO:0005737(cytoplasm)|GO:0006397(mRNA processing)|GO:0008134(transcription factor binding)|GO:0008380(RNA splicing)|GO:0010…	NM_001031695
MFNG	1.34932	0.482094	12.9507	16.1471	13.6825	8.06482	GO:5615(extracellular space); GO:16021(integral to membrane); GO:16020(membrane)	GO:16757(transferase activity, transferring glycosyl groups)	This gene is a member of the fringe gene family which also includes Radical and Lunatic fringe. They all encode evolutionarily conserved secreted proteins that act in the Notch receptor pathway to demarcate boundaries during embryonic development. While their genomic structure is distinct from other glycosyltransferases, fringe proteins have a fucose-specific beta1,3 N-acetylglucosaminyltransfera…	GO:7389(pattern specification process)			O-fucosylpeptide 3-beta-N-acetylglucosaminyltransferase	protein-coding		KEGG pathway: Notch signaling pathway 04330	15489334; 15461802; 15280477; 12486116; 12477932; 12036964; 11978185; 11346656; 10935626; 10640833; 10591208; 10341080; 9878264; 9207795; 9187150	ENST00000356998	THC2467114	NM_002405	4242	Hs.517603	MFNG O-fucosylpeptide 3-beta-N-acetylglucosaminyltransferase	Homo sapiens MFNG O-fucosylpeptide 3-beta-N-acetylglucosaminyltransferase (MFNG), transcript variant 1, mRNA [NM_002405]	hs|22q13.1	chr22:37865384-37865325	GO:0005615(extracellular space)|GO:0007389(pattern specification process)|GO:0008152(metabolic process)|GO:0030173(integral to Golgi membrane)|GO:0032092(positive regulation of protein binding)|GO:0033829(O-fucosylpeptide 3-beta-N-acetylglucosaminyltransferase activity)|GO:0045747(positive regulation of Notch signaling pathway)|GO:0046872(metal ion binding)	NM_002405
MAFF	0.284102	0.621401	564.247	148.126	530.906	403.354	GO:5634(nucleus)	GO:46983(protein dimerization activity); GO:43565(sequence-specific DNA binding); GO:3700(transcription factor activity)	The protein encoded by this gene is a basic leucine zipper (bZIP) transcription factor that lacks a transactivation domain. It is known to bind the US-2 DNA element in the promoter of the oxytocin receptor (OTR) gene and most likely heterodimerizes with other leucine zipper-containing proteins to enhance expression of the OTR gene during term pregnancy. The encoded protein can also form homodimer…	GO:1701(in utero embryonic development); GO:7567(parturition); GO:45604(regulation of epidermal cell differentiation); GO:6355(regulation of transcription, DNA-dependent); GO:6350(transcription); GO:6366(transcription from RNA polymerase II promoter)			transcription factor MAFF	protein-coding			16549056; 16371591; 15489334; 14702039; 12490281; 12477932; 11772409; 11036080; 10591208; 10527846; 8932385; 8107826	ENST00000538320	THC2466913	NM_012323	23764	Hs.517617	v-maf avian musculoaponeurotic fibrosarcoma oncogene homolog F	Homo sapiens v-maf avian musculoaponeurotic fibrosarcoma oncogene homolog F (MAFF), transcript variant 1, mRNA [NM_012323]	hs|22q13.1	chr22:38611984-38612043	GO:0001701(in utero embryonic development)|GO:0003700(sequence-specific DNA binding transcription factor activity)|GO:0005654(nucleoplasm)|GO:0006355(regulation of transcription, DNA-dependent)|GO:0006366(transcription from RNA polymerase II promoter)|GO:0007567(parturition)|GO:0007596(blood coagulation)|GO:0035914(skeletal muscle cell differentiation)|GO:0043565(sequence-specific DNA binding)|GO…	NM_012323
MIEF1	0.764955	0.695954	2436.35	1722.13	2154.83	1833.54	GO:5575(cellular_component)	GO:3674(molecular_function)		GO:8150(biological_process)			hypothetical protein LOC54471	protein-coding			16381901; 16189514; 15489336; 15324660; 12477932; 11256614; 11230166; 11076863; 10591208; 9110174; 8619474	ENST00000404569	THC2469427	NM_019008	54471	Hs.728085	mitochondrial elongation factor 1	Homo sapiens mitochondrial elongation factor 1 (MIEF1), mRNA [NM_019008]	hs|22q13.1	chr22:39912040-39912099	GO:0000266(mitochondrial fission)|GO:0005515(protein binding)|GO:0005739(mitochondrion)|GO:0005741(mitochondrial outer membrane)|GO:0005777(peroxisome)|GO:0008053(mitochondrial fusion)|GO:0016021(integral to membrane)|GO:0019003(GDP binding)|GO:0042802(identical protein binding)|GO:0043531(ADP binding)|GO:0090141(positive regulation of mitochondrial fission)|GO:0090314(positive regulation of prot…	NM_019008
ACO2	1.1845	0.89724	5073.98	5553.56	4707.72	5164.36	GO:5739(mitochondrion)	GO:51539(4 iron, 4 sulfur cluster binding); GO:3994(aconitate hydratase activity); GO:5506(iron ion binding); GO:16829(lyase activity); GO:46872(metal ion binding)	The protein encoded by this gene belongs to the aconitase/IPM isomerase family. It is an enzyme that catalyzes the interconversion of citrate to isocitrate via cis-aconitate in the second step of the TCA cycle. This protein is encoded in the nucleus and functions in the mitochondrion. It was found to be one of the mitochondrial matrix proteins that are preferentially degraded by the serine protea…	GO:6101(citrate metabolic process); GO:6091(generation of precursor metabolites and energy); GO:6099(tricarboxylic acid cycle)			aconitase 2 precursor	protein-coding		KEGG pathway: Citrate cycle (TCA cycle) 00020; KEGG pathway: Glyoxylate and dicarboxylate metabolism 00630; KEGG pathway: Reductive carboxylate cycle (CO2 fixation) 00720; Reactome Event:Pyruvate metabolism and TCA cycle 71406	16625280; 16236267; 15952740; 15489334; 15461802; 14972331; 12746427; 12477932; 12198491; 11258795; 10591208; 9630632; 9020582; 8443405; 7192199; 1946331; 1602151; 1052766; 879710; 752479; 752478; 752476	ENST00000216254	THC2543646	NM_001098	50	Hs.643610	aconitase 2, mitochondrial	Homo sapiens aconitase 2, mitochondrial (ACO2), mRNA [NM_001098]	hs|22q13.2	chr22:41924818-41924877	GO:0003994(aconitate hydratase activity)|GO:0005506(iron ion binding)|GO:0005634(nucleus)|GO:0005739(mitochondrion)|GO:0005759(mitochondrial matrix)|GO:0006091(generation of precursor metabolites and energy)|GO:0006099(tricarboxylic acid cycle)|GO:0006101(citrate metabolic process)|GO:0006102(isocitrate metabolic process)|GO:0044237(cellular metabolic process)|GO:0044281(small molecule metabolic …	NM_001098
PNRC2	0.974348	0.805864	1505.3	1355.27	1334.32	1314.68	GO:5634(nucleus)			GO:6355(regulation of transcription, DNA-dependent); GO:6350(transcription)			proline-rich nuclear receptor coactivator 2	protein-coding			16710414; 15489334; 14702039; 14651967; 12477932; 11574675; 11042152; 10894149	ENST00000334351	THC2777478	NM_017761	55629	Hs.512636	proline-rich nuclear receptor coactivator 2	Homo sapiens proline-rich nuclear receptor coactivator 2 (PNRC2), mRNA [NM_017761]	hs|1p36.11	chr1:24289291-24289349	GO:0000184(nuclear-transcribed mRNA catabolic process, nonsense-mediated decay)|GO:0000932(cytoplasmic mRNA processing body)|GO:0005515(protein binding)|GO:0005634(nucleus)|GO:0006351(transcription, DNA-dependent)|GO:0006355(regulation of transcription, DNA-dependent)|GO:0031087(deadenylation-independent decapping of nuclear-transcribed mRNA)	NM_017761
FAAH	0.441083	0.817905	30.8458	12.572	3.5513	3.67287	GO:5626(insoluble fraction); GO:16021(integral to membrane); GO:16020(membrane); GO:5624(membrane fraction)	GO:4040(amidase activity); GO:16787(hydrolase activity); GO:5102(receptor binding)	FAAH encodes the integral membrane enzyme fatty acid amide hydrolase. FAAH is responsible for the hydrolysis of a number of primary and secondary fatty acid amides, including the neuromodulatory compounds anandamide and oleamide.	GO:6631(fatty acid metabolic process)			fatty acid amide hydrolase	protein-coding	Drug addiction, susceptibility to		17065342; 16710414; 15489334; 15254019; 15219977; 14657172; 12799380; 12665801; 12556536; 12477932; 12153574; 12060782; 12008024; 11818522; 11390466; 11352748; 10806398; 10788462; 10431820; 10036136; 9878243; 9871570; 9822713; 9790682; 9122178	ENST00000493636	THC2776169	NM_001441	2166	Hs.720143	fatty acid amide hydrolase	Homo sapiens fatty acid amide hydrolase (FAAH), mRNA [NM_001441]	hs|1p33	chr1:46876491-46877307	GO:0005737(cytoplasm)|GO:0005856(cytoskeleton)|GO:0009062(fatty acid catabolic process)|GO:0012505(endomembrane system)|GO:0016021(integral to membrane)|GO:0016884(carbon-nitrogen ligase activity, with glutamine as amido-N-donor)|GO:0017064(fatty acid amide hydrolase activity)|GO:0031090(organelle membrane)|GO:0047372(acylglycerol lipase activity)	NM_001441
CFHR3	1.84934	0.983187	129.22	220.819	176.91	212.66	GO:5615(extracellular space)						complement factor H-related 3	protein-coding			16710414; 15489334; 12477932; 10781834; 10622723; 10380701; 8428964; 8172644	ENST00000367427	THC2512093	NM_021023	10878	Hs.709217	complement factor H-related 3	Homo sapiens complement factor H-related 3 (CFHR3), transcript variant 1, mRNA [NM_021023]	hs|1q31.3	chr1:196748420-196748479	GO:0005615(extracellular space)|GO:0070062(extracellular vesicular exosome)|GO:0072562(blood microparticle)	NM_021023
KTI12	0.587828	0.692315	579.141	314.574	526.011	445.242							KTI12 homolog, chromatin associated	protein-coding			12477932; 11929532	ENST00000371614	THC2461604	NM_138417	112970	Hs.476033	KTI12 homolog, chromatin associated (S. cerevisiae)	Homo sapiens KTI12 homolog, chromatin associated (S. cerevisiae) (KTI12), mRNA [NM_138417]	hs|1p32.3	chr1:52498019-52497960	GO:0005524(ATP binding)	NM_138417
TMEM59	1.56008	0.905752	14661.7	21135.8	12305.9	13627.6	GO:16021(integral to membrane); GO:16020(membrane)	GO:4867(serine-type endopeptidase inhibitor activity)					thymic dendritic cell-derived factor 1	protein-coding			16710414; 16303743; 15489334; 14702039; 12975309; 12477932; 11042152; 9653160; 9373149; 8125298	ENST00000470395	THC2585978	NM_004872	9528	Hs.523262	transmembrane protein 59	Homo sapiens transmembrane protein 59 (TMEM59), mRNA [NM_004872]	hs|1p32.3	chr1:54497886-54497827	GO:0000137(Golgi cis cisterna)|GO:0000138(Golgi trans cisterna)|GO:0000139(Golgi membrane)|GO:0004175(endopeptidase activity)|GO:0005515(protein binding)|GO:0005764(lysosome)|GO:0005765(lysosomal membrane)|GO:0005770(late endosome)|GO:0005797(Golgi medial cisterna)|GO:0005886(plasma membrane)|GO:0006508(proteolysis)|GO:0006914(autophagy)|GO:0010508(positive regulation of autophagy)|GO:0010955(neg…	NM_004872
S100A7	0.809966	0.788031	40.4118	30.2457	28.273	27.2403	GO:5737(cytoplasm); GO:5829(cytosol); GO:5783(endoplasmic reticulum); GO:5576(extracellular region); GO:5925(focal adhesion); GO:5634(nucleus)	GO:5509(calcium ion binding); GO:5515(protein binding); GO:8270(zinc ion binding)	The protein encoded by this gene is a member of the S100 family of proteins containing 2 EF-hand calcium-binding motifs. S100 proteins are localized in the cytoplasm and/or nucleus of a wide range of cells, and involved in the regulation of a number of cellular processes such as cell cycle progression and differentiation. S100 genes include at least 13 members which are located as a cluster on ch…	GO:1525(angiogenesis); GO:50829(defense response to Gram-negative bacterium); GO:8544(epidermis development); GO:45087(innate immune response); GO:30216(keratinocyte differentiation); GO:302(response to reactive oxygen species); GO:51238(sequestering of metal ion)			S100 calcium binding protein A7	protein-coding			17159909; 17033192; 16675044; 16357139; 16236163; 16082188; 15740587; 15717926; 15615860; 15568027; 15489334; 15217497; 15201992; 12923069; 12839573; 12704215; 12702588; 12664160; 12477932; 12421467; 12032852; 11782356; 11258932; 10737800; 10595935; 10331666; 10191275; 10190323; 10026247; 9693957; 9562557; 8701470; 8618345; 8526920; 8077703; 7759097; 1940442; 1286667	ENST00000368723	THC2473764	NM_002963	6278	Hs.112408	S100 calcium binding protein A7	Homo sapiens S100 calcium binding protein A7 (S100A7), mRNA [NM_002963]	hs|1q21.3	chr1:153431390-153430429	GO:0000302(response to reactive oxygen species)|GO:0001525(angiogenesis)|GO:0005509(calcium ion binding)|GO:0005515(protein binding)|GO:0005576(extracellular region)|GO:0005634(nucleus)|GO:0005737(cytoplasm)|GO:0005783(endoplasmic reticulum)|GO:0005829(cytosol)|GO:0005925(focal adhesion)|GO:0008270(zinc ion binding)|GO:0008544(epidermis development)|GO:0010820(positive regulation of T cell chemot…	NM_002963
PTGER3	1.08221	0.817905	2.61042	2.71789	2.27268	3.90174	GO:16021(integral to membrane); GO:5887(integral to plasma membrane); GO:16020(membrane); GO:5635(nuclear envelope); GO:5886(plasma membrane)	GO:4879(ligand-dependent nuclear receptor activity); GO:4957(prostaglandin E receptor activity); GO:4872(receptor activity); GO:1584(rhodopsin-like receptor activity)	The protein encoded by this gene is a member of the G-protein coupled receptor family. This protein is one of four receptors identified for prostaglandin E2 (PGE2). This receptor may have many biological functions, which involve digestion, nervous system, kidney reabsorption, and uterine contraction activities. Studies of the mouse counterpart suggest that this receptor may also mediate adrenocor…	GO:7186(G-protein coupled receptor protein signaling pathway); GO:8150(biological_process); GO:8219(cell death); GO:7165(signal transduction); GO:6351(transcription, DNA-dependent)			prostaglandin E receptor 3, subtype EP3 isoform 1	protein-coding		KEGG pathway: Calcium signaling pathway 04020; KEGG pathway: Neuroactive ligand-receptor interaction 04080	16710414; 16707103; 16274459; 15528329; 15489334; 15304361; 15290741; 14699136; 14562138; 12788892; 12743126; 12699873; 12642666; 12477932; 11235015; 10947062; 10336471; 9751056; 9073510; 9065782; 8307176; 8135729; 8117308; 8075855; 7981210; 7883006; 7759114; 7476918	ENST00000460330	THC2489778	NM_198714	5733	Hs.445000	prostaglandin E receptor 3 (subtype EP3)	Homo sapiens prostaglandin E receptor 3 (subtype EP3) (PTGER3), transcript variant 4, mRNA [NM_198714]	hs|1p31.1	chr1:71318361-71318302	GO:0001660(fever generation)|GO:0004879(ligand-activated sequence-specific DNA binding RNA polymerase II transcription factor activity)|GO:0004957(prostaglandin E receptor activity)|GO:0005635(nuclear envelope)|GO:0005886(plasma membrane)|GO:0005887(integral to plasma membrane)|GO:0006351(transcription, DNA-dependent)|GO:0007186(G-protein coupled receptor signaling pathway)|GO:0007188(adenylate c…	NM_198714
OCLM	0.172862	1.32231	31.3027	4.28392	13.172	21.2951			The protein encoded by this gene is induced by cyclic mechanical stretching in trabecular cells of the eye and it is also expressed in retina. This protein may play a role in trabecular meshwork function and the development of glaucoma.	GO:7601(visual perception)			oculomedin	protein-coding			15489334; 12868032; 12655282; 12477932; 10362512	ENST00000574641	THC2484909	NM_022375	10896	Hs.679230	oculomedin	Homo sapiens oculomedin (OCLM), mRNA [NM_022375]	hs|1q31.1	chr1:186370135-186370194	GO:0007601(visual perception)	NM_022375
LCK	1.08221	7.20343	3.94929	3.29199	2.47185	44.0359	GO:45121(lipid raft); GO:242(pericentriolar material); GO:5886(plasma membrane)	GO:5524(ATP binding); GO:51117(ATPase binding); GO:42609(CD4 receptor binding); GO:42610(CD8 receptor binding); GO:42169(SH2 domain binding); GO:1948(glycoprotein binding); GO:166(nucleotide binding); GO:43548(phosphoinositide 3-kinase binding); GO:8022(protein C-terminus binding); GO:19901(protein kinase binding); GO:4722(protein serine/threonine phosphatase activity); GO:4713(protein-tyrosine k…	This gene is a member of the Src family of protein tyrosine kinases (PTKs). The encoded protein is a key signaling molecule in the selection and maturation of developing T-cells. It contains N-terminal sites for myristylation and palmitylation, a PTK domain, and SH2 and SH3 domains which are involved in mediating protein-protein interactions with phosphotyrosine-containing and proline-rich motifs…	GO:7265(Ras protein signal transduction); GO:30217(T cell differentiation); GO:6919(caspase activation); GO:30097(hemopoiesis); GO:6917(induction of apoptosis); GO:7242(intracellular signaling cascade); GO:50870(positive regulation of T cell activation); GO:50862(positive regulation of T cell receptor signaling pathway); GO:6468(protein amino acid phosphorylation); GO:51249(regulation of lymphocy…			lymphocyte-specific protein tyrosine kinase precursor	protein-coding	SCID due to LCK deficiency	KEGG pathway: Natural killer cell mediated cytotoxicity 04650; KEGG pathway: T cell receptor signaling pathway 04660	17118402; 17078813; 17008721; 17005671; 16888650; 16860758; 16769579; 16600997; 16474166; 16446405; 16354835; 16344560; 16339550; 16274251; 16257509; 16245368; 16219325; 16185072; 16116473; 16107303; 16099425; 15967991; 15958529; 15867154; 15751964; 15687496; 15671290; 15641485; 15554700; 15489916; 15331563; 15322115; 15263807; 15199125; 15163734; 15144186; 15096483; 15016553; 14766232; 14757743;…	ENST00000469765	NP1180168	NM_005356	3932	Hs.470627	LCK proto-oncogene, Src family tyrosine kinase	Homo sapiens LCK proto-oncogene, Src family tyrosine kinase (LCK), transcript variant 2, mRNA [NM_005356]	hs|1p35.1	chr1:32751432-32751491	GO:0000242(pericentriolar material)|GO:0001772(immunological synapse)|GO:0001948(glycoprotein binding)|GO:0003823(antigen binding)|GO:0004713(protein tyrosine kinase activity)|GO:0004715(non-membrane spanning protein tyrosine kinase activity)|GO:0004722(protein serine/threonine phosphatase activity)|GO:0005515(protein binding)|GO:0005524(ATP binding)|GO:0005829(cytosol)|GO:0005886(plasma membrane…	NM_005356
AZIN2	1.58526	0.944467	55.5166	81.323	47.1911	54.4934	GO:5575(cellular_component)	GO:8792(arginine decarboxylase activity); GO:16829(lyase activity)		GO:6596(polyamine biosynthetic process); GO:7283(spermatogenesis)			ornithine decarboxylase-like protein	protein-coding		KEGG pathway: Arginine and proline metabolism 00330; KEGG pathway: Glutamate metabolism 00251; KEGG pathway: Urea cycle and metabolism of amino groups 00220	16916800; 16710414; 15670771; 15489334; 14738999; 14702039; 12477932; 11853319; 11587527	ENST00000373440	NP397514	NM_052998	113451	Hs.101807	antizyme inhibitor 2	Homo sapiens antizyme inhibitor 2 (AZIN2), transcript variant 1, mRNA [NM_052998]	hs|1p35.1	chr1:33563692-33563751	GO:0003824(catalytic activity)|GO:0005515(protein binding)|GO:0005634(nucleus)|GO:0005739(mitochondrion)|GO:0005801(cis-Golgi network)|GO:0005802(trans-Golgi network)|GO:0005829(cytosol)|GO:0006591(ornithine metabolic process)|GO:0006595(polyamine metabolic process)|GO:0006596(polyamine biosynthetic process)|GO:0007283(spermatogenesis)|GO:0015489(putrescine transmembrane transporter activity)|GO:…	NM_052998
PSEN2	1.28592	0.78997	1710.25	2032.17	2082.7	2011.57	GO:5794(Golgi apparatus); GO:5783(endoplasmic reticulum); GO:16021(integral to membrane); GO:5639(integral to nuclear inner membrane); GO:5887(integral to plasma membrane); GO:776(kinetochore); GO:16020(membrane)	GO:8233(peptidase activity); GO:5515(protein binding)	Alzheimer's disease (AD) patients with an inherited form of the disease carry mutations in the presenilin proteins (PSEN1; PSEN2) or the amyloid precursor protein (APP). These disease-linked mutations result in increased production of the longer form of amyloid-beta (main component of amyloid deposits found in AD brains). Presenilins are postulated to regulate APP processing through their effects…	GO:7220(Notch receptor processing); GO:42987(amyloid precursor protein catabolic process); GO:42640(anagen); GO:8632(apoptotic program); GO:1708(cell fate specification); GO:7001(chromosome organization and biogenesis (sensu Eukaryota)); GO:7059(chromosome segregation); GO:30326(embryonic limb morphogenesis); GO:7242(intracellular signaling cascade); GO:6509(membrane protein ectodomain proteolysi…			presenilin 2 isoform 1	protein-coding	Alzheimer disease-4; Cardiomyopathy, dilated, 1V	KEGG pathway: Alzheimer's disease 05010; KEGG pathway: Neurodegenerative Disorders 01510; KEGG pathway: Notch signaling pathway 04330; Reactome Event:Signaling by Notch 157118	17401156; 16620965; 16474849; 16375654; 16258850; 16135086; 16014629; 15951428; 15776278; 15755689; 15663477; 15629423; 15591316; 15537629; 15534001; 15489334; 15274632; 15006697; 15004330; 14741365; 14577603; 14504279; 12925374; 12885769; 12846562; 12770698; 12639958; 12605888; 12556443; 12477932; 12471034; 12403846; 12297508; 12232783; 12210343; 12198112; 12173418; 12058025; 12048259; 11987239;…	ENST00000366783	THC2484347	NM_000447	5664	Hs.25363	presenilin 2	Homo sapiens presenilin 2 (PSEN2), transcript variant 1, mRNA [NM_000447]	hs|1q42.13	chr1:227083660-227083719	GO:0000139(Golgi membrane)|GO:0000776(kinetochore)|GO:0001666(response to hypoxia)|GO:0001708(cell fate specification)|GO:0001756(somitogenesis)|GO:0001933(negative regulation of protein phosphorylation)|GO:0001942(hair follicle development)|GO:0002244(hemopoietic progenitor cell differentiation)|GO:0002286(T cell activation involved in immune response)|GO:0002573(myeloid leukocyte differentiatio…	NM_000447
YTHDF2	0.782297	0.727244	3805.78	2751.08	3092.97	2750.13							high glucose-regulated protein 8	protein-coding	Longevity, susceptibility to		16799135; 16344560; 12477932; 10508479	ENST00000542507	NP1181810	NM_016258	51441	Hs.532286	YTH N(6)-methyladenosine RNA binding protein 2	Homo sapiens YTH N(6)-methyladenosine RNA binding protein 2 (YTHDF2), transcript variant 1, mRNA [NM_016258]	hs|1p35.3	chr1:29095983-29096042	GO:0000932(cytoplasmic mRNA processing body)|GO:0006959(humoral immune response)|GO:0043488(regulation of mRNA stability)	NM_016258
RGS8	1.08221	0.817905	2.45704	2.57321	2.13096	3.67941		GO:4871(signal transducer activity)	This gene is a member of the regulator of G protein signaling (RGS) family and encodes a protein with a single RGS domain. Regulator of G protein signaling (RGS) proteins are regulatory and structural components of G protein-coupled receptor complexes. They accelerate transit through the cycle of GTP binding and hydrolysis to GDP, thereby terminating signal transduction, but paradoxically, also a…	GO:9968(negative regulation of signal transduction)			regulator of G-protein signalling 8	protein-coding			16710414; 15677457; 15506959; 15489334; 15488175; 14992813; 14675160; 12477932; 12110731; 11829488; 11318611	ENST00000367556	NP1245488	NM_033345	85397	Hs.458417	regulator of G-protein signaling 8	Homo sapiens regulator of G-protein signaling 8 (RGS8), transcript variant 1, mRNA [NM_033345]	hs|1q25.3	chr1:182615987-182615928	GO:0005096(GTPase activator activity)|GO:0005737(cytoplasm)|GO:0005886(plasma membrane)|GO:0038032(termination of G-protein coupled receptor signaling pathway)|GO:0043547(positive regulation of GTPase activity)	NM_033345
OSCP1	1.76189	0.790169	792.292	1289.89	700.584	676.827	GO:16020(membrane)			GO:6810(transport)			oxidored-nitro domain-containing protein isoform 1	protein-coding			16006562; 15489334; 14702039; 12819961; 12477932; 8889548	ENST00000471369	THC2602878	NM_145047	127700	Hs.202207	organic solute carrier partner 1	Homo sapiens organic solute carrier partner 1 (OSCP1), transcript variant 1, mRNA [NM_145047]	hs|1p34.3	chr1:36883674-36883615	GO:0006810(transport)|GO:0009925(basal plasma membrane)	NM_145047
MEAF6	0.8866	0.70285	2281.39	1869.03	1684.84	1447.83							hypothetical protein LOC64769	protein-coding			16710414; 16387653; 16189514; 15647280; 15489334; 14966270; 14702039; 12963728; 12601173; 12477932; 9373149; 9110174; 8619474; 8125298	ENST00000487788	THC2607314	NM_022756	64769	Hs.17118	MYST/Esa1-associated factor 6	Homo sapiens MYST/Esa1-associated factor 6 (MEAF6), transcript variant 1, mRNA [NM_022756]	hs|1p34.3	chr1:37959110-37959051	GO:0005515(protein binding)|GO:0005654(nucleoplasm)|GO:0005730(nucleolus)|GO:0005737(cytoplasm)|GO:0005813(centrosome)|GO:0006325(chromatin organization)|GO:0006351(transcription, DNA-dependent)|GO:0006355(regulation of transcription, DNA-dependent)|GO:0035267(NuA4 histone acetyltransferase complex)|GO:0043968(histone H2A acetylation)|GO:0043981(histone H4-K5 acetylation)|GO:0043982(histone H4-K8…	NM_022756
PLA2G5	1.22281	0.778328	7.17592	8.10821	5.25424	4.36895	GO:5576(extracellular region)	GO:5509(calcium ion binding); GO:47498(calcium-dependent phospholipase A2 activity); GO:16787(hydrolase activity)	This gene is a member of the secretory phospholipase A2 family. It is located in a tightly-linked cluster of secretory phospholipase A2 genes on chromosome 1. The encoded enzyme catalyzes the hydrolysis of membrane phospholipids to generate lysophospholipids and free fatty acids including arachidonic acid. It preferentially hydrolyzes linoleoyl-containing phosphatidylcholine substrates. Secretion…	GO:16042(lipid catabolic process); GO:6644(phospholipid metabolic process)			phospholipase A2, group V precursor	protein-coding		KEGG pathway: Arachidonic acid metabolism 00590; KEGG pathway: Ether lipid metabolism 00565; KEGG pathway: Fc epsilon RI signaling pathway 04664; KEGG pathway: Glycerophospholipid metabolism 00564; KEGG pathway: GnRH signaling pathway 04912; KEGG pathway: Linoleic acid metabolism 00591; KEGG pathway: Long-term depression 04730; KEGG pathway: MAPK signaling pathway 04010; KEGG pathway: VEGF signal…	16794232; 16785555; 16710414; 16601231; 16476735; 16146426; 16115226; 16040605; 15489334; 15377291; 15259375; 14702039; 12963740; 12796497; 12477932; 12423354; 12124392; 11741884; 11522612; 11080676; 10873151; 10839997; 10751642; 10531350; 9767110; 8889548; 8838795; 8300559	ENST00000465698	NP1143075	NM_000929	5322	Hs.319438	phospholipase A2, group V	Homo sapiens phospholipase A2, group V (PLA2G5), mRNA [NM_000929]	hs|1p36.12	chr1:20417423-20417482	GO:0005509(calcium ion binding)|GO:0005576(extracellular region)|GO:0005794(Golgi apparatus)|GO:0005886(plasma membrane)|GO:0006644(phospholipid metabolic process)|GO:0006654(phosphatidic acid biosynthetic process)|GO:0006663(platelet activating factor biosynthetic process)|GO:0008201(heparin binding)|GO:0009986(cell surface)|GO:0016042(lipid catabolic process)|GO:0019370(leukotriene biosynthetic…	NM_000929
UBIAD1	0.519848	0.733949	1396.5	670.82	1278.44	1147.21	GO:5737(cytoplasm); GO:16021(integral to membrane); GO:16020(membrane); GO:5634(nucleus)	GO:4659(prenyltransferase activity)					transitional epithelia response protein	protein-coding			16710414; 16303743; 15782423; 15489334; 12497587; 12477932; 11314041; 9373149; 8125298	ENST00000376810	THC2467753	NM_013319	29914	Hs.522933	UbiA prenyltransferase domain containing 1	Homo sapiens UbiA prenyltransferase domain containing 1 (UBIAD1), mRNA [NM_013319]	hs|1p36.22	chr1:11346237-11346296	GO:0004659(prenyltransferase activity)|GO:0005515(protein binding)|GO:0005634(nucleus)|GO:0005737(cytoplasm)|GO:0005783(endoplasmic reticulum)|GO:0005789(endoplasmic reticulum membrane)|GO:0006744(ubiquinone biosynthetic process)|GO:0009234(menaquinone biosynthetic process)|GO:0016020(membrane)|GO:0016209(antioxidant activity)|GO:0030173(integral to Golgi membrane)|GO:0031966(mitochondrial membra…	NM_013319
CYP2J2	0.819201	0.834084	829.061	627.575	1856.53	1893.26	GO:5783(endoplasmic reticulum); GO:16020(membrane); GO:5792(microsome)	GO:8392(arachidonic acid epoxygenase activity); GO:20037(heme binding); GO:5506(iron ion binding); GO:46872(metal ion binding); GO:50381(unspecific monooxygenase activity)	This gene encodes a member of the cytochrome P450 superfamily of enzymes. The cytochrome P450 proteins are monooxygenases which catalyze many reactions involved in drug metabolism and synthesis of cholesterol, steroids and other lipids. This protein localizes to the endoplasmic reticulum and is thought to be the predominant enzyme responsible for epoxidation of endogenous arachidonic acid in card…	GO:6118(electron transport); GO:6690(icosanoid metabolic process); GO:8016(regulation of heart contraction)			cytochrome P450, family 2, subfamily J, polypeptide 2	protein-coding		KEGG pathway: Arachidonic acid metabolism 00590; KEGG pathway: Linoleic acid metabolism 00591	17162467; 16202848; 16008525; 15864120; 15861034; 15489334; 15466638; 15361551; 15256482; 14702039; 14575523; 12737630; 12477932; 12386130; 11901223; 10828211; 10681399; 10405341; 10065373; 9570962; 9187259; 9048644; 8913342; 8631948	ENST00000469406	THC2601685	NM_000775	1573	Hs.152096	cytochrome P450, family 2, subfamily J, polypeptide 2	Homo sapiens cytochrome P450, family 2, subfamily J, polypeptide 2 (CYP2J2), mRNA [NM_000775]	hs|1p32.1	chr1:60359279-60359220	GO:0005506(iron ion binding)|GO:0005737(cytoplasm)|GO:0005789(endoplasmic reticulum membrane)|GO:0006690(icosanoid metabolic process)|GO:0006805(xenobiotic metabolic process)|GO:0008016(regulation of heart contraction)|GO:0008392(arachidonic acid epoxygenase activity)|GO:0008395(steroid hydroxylase activity)|GO:0008404(arachidonic acid 14,15-epoxygenase activity)|GO:0008405(arachidonic acid 11,12…	NM_000775
MDM4	1.27655	0.819133	331.458	390.979	423.065	423.701	GO:5622(intracellular); GO:5634(nucleus)	GO:46872(metal ion binding); GO:5515(protein binding); GO:8270(zinc ion binding)	The human MDM4 gene, which plays a role in apoptosis, encodes a 490-amino acid protein containing a RING finger domain and a putative nuclear localization signal. The MDM4 putative nuclear localization signal, which all Mdm proteins contain, is located in the C-terminal region of the protein. The mRNA is expressed at a high level in thymus and at lower levels in all other tissues tested. MDM4 pro…	GO:45023(G0 to G1 transition); GO:6915(apoptosis); GO:8283(cell proliferation); GO:8285(negative regulation of cell proliferation); GO:42177(negative regulation of protein catabolic process); GO:122(negative regulation of transcription from RNA polymerase II promoter); GO:6461(protein complex assembly); GO:50821(protein stabilization)			mouse double minute 4 homolog	protein-coding			17159902; 17110929; 17080083; 16943424; 16710414; 16510145; 16266988; 16163388; 16082221; 16027727; 15944197; 15907800; 15906355; 15876864; 15788536; 15782125; 15489334; 15199139; 14739777; 14660608; 12963717; 12860999; 12640683; 12532331; 12483531; 12477932; 12393902; 12370303; 12162806; 12107410; 12101245; 11953423; 11840567; 11840332; 11528400; 11297540; 10608892; 10469568; 10218570; 9373149; …	ENST00000621032	NP1458101	NM_002393	4194	Hs.497492	MDM4, p53 regulator	Homo sapiens MDM4, p53 regulator (MDM4), transcript variant 1, mRNA [NM_002393]	hs|1q32.1	chr1:204518623-204518682	GO:0000122(negative regulation of transcription from RNA polymerase II promoter)|GO:0005515(protein binding)|GO:0005634(nucleus)|GO:0005654(nucleoplasm)|GO:0006461(protein complex assembly)|GO:0008270(zinc ion binding)|GO:0008283(cell proliferation)|GO:0008284(positive regulation of cell proliferation)|GO:0008285(negative regulation of cell proliferation)|GO:0019899(enzyme binding)|GO:0030330(DNA…	NM_002393
C1orf226	1.39106	1.00475	628.754	808.196	480.64	590.44					FLI_CDNA; oligo capping; fis (full insert sequence)			protein-coding			14702039; 12477932	ENST00000458626	THC2491782	NM_001085375	400793	Hs.447011	chromosome 1 open reading frame 226	Homo sapiens chromosome 1 open reading frame 226 (C1orf226), transcript variant 2, mRNA [NM_001085375]	hs|1q23.3	chr1:162356483-162356542		NM_001085375
GPR161	1.02964	0.855898	229.609	218.455	167.589	175.374	GO:16021(integral to membrane); GO:16020(membrane)	GO:4872(receptor activity); GO:1584(rhodopsin-like receptor activity)		GO:7186(G-protein coupled receptor protein signaling pathway); GO:7165(signal transduction)			G protein-coupled receptor 161 isoform 1	protein-coding			16710414; 15489334; 14702039; 12477932; 11987825; 11959142; 9932290	ENST00000493800	THC2628589	NM_001267609	23432	Hs.271809	G protein-coupled receptor 161	Homo sapiens G protein-coupled receptor 161 (GPR161), transcript variant 1, mRNA [NM_001267609]	hs|1q24.2	chr1:168065891-168065832	GO:0004930(G-protein coupled receptor activity)|GO:0007186(G-protein coupled receptor signaling pathway)|GO:0007275(multicellular organismal development)|GO:0016021(integral to membrane)|GO:0030666(endocytic vesicle membrane)|GO:0030819(positive regulation of cAMP biosynthetic process)|GO:0055037(recycling endosome)|GO:0060170(cilium membrane)|GO:0072372(primary cilium)	NM_001267609
HMGCS2	1.08221	0.817905	2.48704	2.67332	3.21676	3.84089	GO:5743(mitochondrial inner membrane); GO:5739(mitochondrion)	GO:4421(hydroxymethylglutaryl-CoA synthase activity); GO:16740(transferase activity)		GO:6084(acetyl-CoA metabolic process); GO:6695(cholesterol biosynthetic process)			3-hydroxy-3-methylglutaryl-Coenzyme A synthase 2 (mitochondrial)	protein-coding	HMG-CoA synthase-2 deficiency	KEGG pathway: Butanoate metabolism 00650; KEGG pathway: PPAR signaling pathway 03320; KEGG pathway: Synthesis and degradation of ketone bodies 00072; KEGG pathway: Valine, leucine and isoleucine degradation 00280; Reactome Event:Lipid and lipoprotein metabolism 73923	16940161; 15489334; 12647205; 12477932; 11228257; 9305755; 7893153; 7851882	ENST00000544913	THC2674106	NM_005518	3158	Hs.59889	3-hydroxy-3-methylglutaryl-CoA synthase 2 (mitochondrial)	Homo sapiens 3-hydroxy-3-methylglutaryl-CoA synthase 2 (mitochondrial) (HMGCS2), transcript variant 1, mRNA [NM_005518]	hs|1p12	chr1:120295988-120295929	GO:0004421(hydroxymethylglutaryl-CoA synthase activity)|GO:0005739(mitochondrion)|GO:0005743(mitochondrial inner membrane)|GO:0005759(mitochondrial matrix)|GO:0006695(cholesterol biosynthetic process)|GO:0008299(isoprenoid biosynthetic process)|GO:0044255(cellular lipid metabolic process)|GO:0044281(small molecule metabolic process)|GO:0046950(cellular ketone body metabolic process)|GO:0046951(ke…	NM_005518
MAN1C1	1.40982	0.928321	126.57	164.886	104.496	118.603	GO:30173(integral to Golgi membrane); GO:16021(integral to membrane); GO:16020(membrane)	GO:5509(calcium ion binding); GO:16798(hydrolase activity, acting on glycosyl bonds); GO:4571(mannosyl-oligosaccharide 1,2-alpha-mannosidase activity)		GO:8152(metabolic process); GO:6487(protein amino acid N-linked glycosylation)		trims Man9GlcNAc2 to Man5GlcNAc2	mannosidase, alpha, class 1C, member 1	protein-coding		KEGG pathway: Glycan structures - biosynthesis 1 01030; KEGG pathway: N-Glycan biosynthesis 00510	16964243; 16710414; 15231748; 12477932; 10915796; 8889548	ENST00000263979	NP1210903	NM_020379	57134	Hs.197043	mannosidase, alpha, class 1C, member 1	Homo sapiens mannosidase, alpha, class 1C, member 1 (MAN1C1), transcript variant 1, mRNA [NM_020379]	hs|1p36.11	chr1:26110835-26110894	GO:0000139(Golgi membrane)|GO:0004571(mannosyl-oligosaccharide 1,2-alpha-mannosidase activity)|GO:0005509(calcium ion binding)|GO:0006487(protein N-linked glycosylation)|GO:0018279(protein N-linked glycosylation via asparagine)|GO:0030173(integral to Golgi membrane)|GO:0043687(post-translational protein modification)|GO:0044267(cellular protein metabolic process)|GO:0070062(extracellular vesicula…	NM_020379
ANXA9	2.54455	1.01497	30.7617	72.3285	15.032	18.6538	GO:9986(cell surface); GO:5829(cytosol)	GO:15464(acetylcholine receptor activity); GO:5509(calcium ion binding); GO:5544(calcium-dependent phospholipid binding); GO:1786(phosphatidylserine binding); GO:42803(protein homodimerization activity)	The annexins are a family of calcium-dependent phospholipid-binding proteins. Members of the annexin family contain 4 internal repeat domains, each of which includes a type II calcium-binding site. The calcium-binding sites are required for annexins to aggregate and cooperatively bind anionic phospholipids and extracellular matrix proteins. This gene encodes a divergent member of the annexin prot…	GO:16337(cell-cell adhesion)			annexin A9	protein-coding			16710414; 15489334; 15302935; 12832069; 12477932; 10899159; 9931420; 9742942; 9165068	ENST00000368947	THC2471993	NM_003568	8416	Hs.3346	annexin A9	Homo sapiens annexin A9 (ANXA9), mRNA [NM_003568]	hs|1q21.3	chr1:150967943-150968002	GO:0001786(phosphatidylserine binding)|GO:0005509(calcium ion binding)|GO:0005515(protein binding)|GO:0005543(phospholipid binding)|GO:0005544(calcium-dependent phospholipid binding)|GO:0005829(cytosol)|GO:0007268(synaptic transmission)|GO:0009986(cell surface)|GO:0015464(acetylcholine receptor activity)|GO:0016337(cell-cell adhesion)|GO:0042803(protein homodimerization activity)|GO:0070062(extra…	NM_003568
HEATR1	0.597985	0.67087	1622.41	896.48	1236.96	1014.59	GO:5634(nucleus)	GO:5488(binding); GO:5515(protein binding)					HEATR1 protein	protein-coding			16710414; 15231747; 15146197; 15028280; 14702039; 12477932; 12429849; 10737800	ENST00000366581	THC2461706	NM_018072	55127	Hs.708114	HEAT repeat containing 1	Homo sapiens HEAT repeat containing 1 (HEATR1), mRNA [NM_018072]	hs|1q43	chr1:236716891-236715359	GO:0000462(maturation of SSU-rRNA from tricistronic rRNA transcript (SSU-rRNA, 5.8S rRNA, LSU-rRNA))|GO:0005515(protein binding)|GO:0005634(nucleus)|GO:0005730(nucleolus)|GO:0005739(mitochondrion)|GO:0016020(membrane)|GO:0030515(snoRNA binding)|GO:0030686(90S preribosome)|GO:0032040(small-subunit processome)|GO:0034455(t-UTP complex)|GO:0045943(positive regulation of transcription from RNA polyme…	NM_018072
EBNA1BP2	0.470401	0.599901	28855.6	12542.5	24939.6	18292.2	GO:5624(membrane fraction); GO:5634(nucleus)	GO:5515(protein binding)		GO:0007046(ribosome biogenesis)			EBNA1 binding protein 2	protein-coding			17353931; 15923612; 15489334; 12768013; 12477932; 11790298; 11438656; 11327720; 10849420; 10074103; 9373149; 8125298; 7596406; 2879624	ENST00000236051	THC2499954	NM_006824	10969	Hs.346868	EBNA1 binding protein 2	Homo sapiens EBNA1 binding protein 2 (EBNA1BP2), transcript variant 2, mRNA [NM_006824]	hs|1p34.2	chr1:43630074-43630015	GO:0005634(nucleus)|GO:0005730(nucleolus)|GO:0016020(membrane)|GO:0042254(ribosome biogenesis)	NM_006824
YY1AP1	0.924921	0.881516	4310.88	3684.33	3837.35	4135.79	GO:5634(nucleus)	GO:5515(protein binding)	The encoded gene product presumably interacts with YY1 protein; however, its exact function is not known. Alternative splicing results in multiple transcript variants encoding different isoforms.				YY1-associated protein isoform 2	protein-coding			16713569; 16710414; 16381901; 16189514; 15489336; 15489334; 15302935; 14744866; 14702039; 12477932; 12118372; 11856496; 11710830; 11230166; 11076863; 9373149; 8125298	ENST00000361140	THC2476666	NM_139118	55249	Hs.584927	YY1 associated protein 1	Homo sapiens YY1 associated protein 1 (YY1AP1), transcript variant 2, mRNA [NM_139118]	hs|1q22	chr1:155629483-155629424	GO:0005515(protein binding)|GO:0005634(nucleus)|GO:0005737(cytoplasm)|GO:0006351(transcription, DNA-dependent)|GO:0006355(regulation of transcription, DNA-dependent)|GO:0051726(regulation of cell cycle)	NM_139118
NES	0.72114	0.824698	336.966	224.54	156.167	157.464	GO:5882(intermediate filament)	GO:5198(structural molecule activity)	Nestin is an intermediate filament protein that was first identified with a monoclonal antibody by Hockfield and McKay (1985). It is expressed predominantly in stem cells of the central nervous system in the neural tube. Upon terminal neural differentiation, nestin is downregulated and replaced by neurofilaments.[supplied by OMIM]	GO:7417(central nervous system development)			nestin	protein-coding		KEGG pathway: Cell Communication 01430	17273760; 17210924; 17081983; 17036052; 16874866; 16826367; 16713999; 16616189; 16538520; 16487364; 16275024; 16186627; 16136494; 15839736; 15684833; 15526158; 15502861; 15345747; 15176089; 15127288; 15117961; 15088413; 15048923; 15048922; 14965830; 14765974; 14757413; 14743441; 14648588; 14625035; 14613807; 14514635; 12971951; 12966727; 12966327; 12928287; 12836073; 12832492; 12816052; 12786777;…	ENST00000368223	NP286942	NM_006617	10763	Hs.527971	nestin	Homo sapiens nestin (NES), mRNA [NM_006617]	hs|1q23.1	chr1:156638900-156638841	GO:0000086(G2/M transition of mitotic cell cycle)|GO:0003674(molecular_function)|GO:0005198(structural molecule activity)|GO:0005737(cytoplasm)|GO:0005882(intermediate filament)|GO:0007417(central nervous system development)|GO:0007420(brain development)|GO:0019215(intermediate filament binding)|GO:0030844(positive regulation of intermediate filament depolymerization)|GO:0031076(embryonic camera-…	NM_006617
FAM189B	0.913741	0.871594	3841.19	3243.23	2813.03	2997.68	GO:16021(integral to membrane); GO:16020(membrane)	GO:3674(molecular_function)		GO:8150(biological_process)			hypothetical protein LOC10712 isoform a	protein-coding			15064722; 14702039; 12477932; 9331372; 9110174; 8619474	ENST00000487649	NP1167666	NM_006589	10712	Hs.348308	family with sequence similarity 189, member B	Homo sapiens family with sequence similarity 189, member B (FAM189B), transcript variant 1, mRNA [NM_006589]	hs|1q22	chr1:155217344-155217285	GO:0005515(protein binding)|GO:0008150(biological_process)|GO:0016021(integral to membrane)|GO:0050699(WW domain binding)	NM_006589
HSPB7	1.08221	4.96282	2.74661	2.88403	2.97302	30.3386		GO:8022(protein C-terminus binding)		GO:6457(protein folding); GO:8016(regulation of heart contraction); GO:6986(response to unfolded protein)			heat shock 27kDa protein family, member 7 (cardiovascular)	protein-coding			16710414; 16189514; 15489334; 14702039; 12477932; 10593960	ENST00000311890	THC2707173	NM_014424	27129	Hs.502612	heat shock 27kDa protein family, member 7 (cardiovascular)	Homo sapiens heat shock 27kDa protein family, member 7 (cardiovascular) (HSPB7), mRNA [NM_014424]	hs|1p36.13	chr1:16341448-16341389	GO:0005515(protein binding)|GO:0005634(nucleus)|GO:0005737(cytoplasm)|GO:0005739(mitochondrion)|GO:0006986(response to unfolded protein)|GO:0008016(regulation of heart contraction)|GO:0008022(protein C-terminus binding)|GO:0015030(Cajal body)|GO:0015629(actin cytoskeleton)|GO:0031005(filamin binding)	NM_014424
AGMAT	0.229962	0.643005	128.953	27.4015	159.76	125.597	GO:5739(mitochondrion)	GO:8783(agmatinase activity); GO:4053(arginase activity); GO:16787(hydrolase activity); GO:30145(manganese ion binding); GO:46872(metal ion binding)		GO:6527(arginine catabolic process); GO:9446(putrescine biosynthetic process); GO:8295(spermidine biosynthetic process)			agmatine ureohydrolase (agmatinase)	protein-coding		KEGG pathway: Arginine and proline metabolism 00330; KEGG pathway: Urea cycle and metabolism of amino groups 00220	16710414; 16511187; 15489334; 15028567; 14702039; 14648699; 12477932; 11914032; 11804860; 9373149; 8125298	ENST00000375826	THC2482794	NM_024758	79814	Hs.461532	agmatine ureohydrolase (agmatinase)	Homo sapiens agmatine ureohydrolase (agmatinase) (AGMAT), mRNA [NM_024758]	hs|1p36.21	chr1:15900155-15900096	GO:0005739(mitochondrion)|GO:0006595(polyamine metabolic process)|GO:0008295(spermidine biosynthetic process)|GO:0008783(agmatinase activity)|GO:0033388(putrescine biosynthetic process from arginine)|GO:0034641(cellular nitrogen compound metabolic process)|GO:0044281(small molecule metabolic process)|GO:0046872(metal ion binding)|GO:0070062(extracellular vesicular exosome)|GO:0097055(agmatine bio…	NM_024758
R3HDM2	1.42475	0.89007	1529.69	2013.86	1160.74	1263.16	GO:5634(nucleus)	GO:3676(nucleic acid binding)					R3H domain containing 2	protein-coding			16713569; 12477932; 10737800; 10231032	ENST00000441731	THC2492184	NM_014925	22864	Hs.443673	R3H domain containing 2	Homo sapiens R3H domain containing 2 (R3HDM2), mRNA [NM_014925]	hs|12q13.3	chr12:57647721-57647662	GO:0005634(nucleus)	NM_014925
OVGP1	2.47732	0.906234	74.6436	170.869	79.0596	87.5976	GO:5615(extracellular space)	GO:3824(catalytic activity); GO:43169(cation binding); GO:4568(chitinase activity)	This gene encodes a large, carbohydrate-rich, epithelial glycoprotein with numerous O-glycosylation sites located within threonine, serine, and proline-rich tandem repeats. The gene is similar to members of the mucin and the glycosyl hydrolase 18 gene families. Regulation of expression may be estrogen-dependent. Gene expression and protein secretion occur during late follicular development throug…	GO:5975(carbohydrate metabolic process); GO:6032(chitin catabolic process); GO:7565(pregnancy); GO:7338(single fertilization)			oviductal glycoprotein 1 precursor	protein-coding			16710414; 16567366; 16209999; 15585630; 15489334; 14641477; 12503889; 12477932; 11818519; 9341614; 7819450; 3278893	ENST00000369732	NP1473905	NM_002557	5016	Hs.1154	oviductal glycoprotein 1, 120kDa	Homo sapiens oviductal glycoprotein 1, 120kDa (OVGP1), mRNA [NM_002557]	hs|1p13.2	chr1:111957328-111957269	GO:0004568(chitinase activity)|GO:0005576(extracellular region)|GO:0005829(cytosol)|GO:0005975(carbohydrate metabolic process)|GO:0006032(chitin catabolic process)|GO:0007338(single fertilization)|GO:0007339(binding of sperm to zona pellucida)|GO:0007565(female pregnancy)|GO:0008061(chitin binding)|GO:0030133(transport vesicle)|GO:0032504(multicellular organism reproduction)|GO:0035805(egg coat)|…	NM_002557
FCER1A	1.08221	4.45976	2.87144	3.27471	2.4018	27.2633	GO:5887(integral to plasma membrane); GO:5886(plasma membrane)	GO:19863(IgE binding); GO:4872(receptor activity); GO:5057(receptor signaling protein activity)	The IgE receptor plays a central role in allergic disease, coupling allergen and mast cell to initiate the inflammatory and immediate hypersensitivity responses that are characteristic of disorders such as hay fever and asthma. The allergic response occurs when 2 or more high-affinity IgE receptors are crosslinked via IgE molecules that in turn are bound to an allergen (antigen) molecule. A pertu…	GO:6955(immune response)			Fc fragment of IgE, high affinity I, receptor for; alpha polypeptide precursor	protein-coding		KEGG pathway: Fc epsilon RI signaling pathway 04664	17165285; 16709862; 16581830; 16563391; 16459334; 16339523; 16237063; 16081836; 15743766; 15696081; 15489334; 15373772; 15217825; 14746805; 13129935; 12902495; 12897750; 12855579; 12671054; 12646639; 12477932; 12270716; 12217383; 12200378; 12070183; 11531339; 11409901; 10917520; 8752908; 8613143; 8245459; 8125119; 2967464; 2964640; 2146219; 1535625; 1533243; 1472946	ENST00000368115	THC2611062	NM_002001	2205	Hs.897	Fc fragment of IgE, high affinity I, receptor for; alpha polypeptide	Homo sapiens Fc fragment of IgE, high affinity I, receptor for; alpha polypeptide (FCER1A), mRNA [NM_002001]	hs|1q23.2	chr1:159276034-159277595	GO:0001812(positive regulation of type I hypersensitivity)|GO:0001820(serotonin secretion)|GO:0005886(plasma membrane)|GO:0005887(integral to plasma membrane)|GO:0007257(activation of JUN kinase activity)|GO:0009897(external side of plasma membrane)|GO:0009986(cell surface)|GO:0019370(leukotriene biosynthetic process)|GO:0019767(IgE receptor activity)|GO:0019863(IgE binding)|GO:0038095(Fc-epsilon…	NM_002001
LRRC8C	0.207991	0.582396	540.154	103.813	336.697	239.748	GO:16021(integral to membrane); GO:16020(membrane)	GO:5515(protein binding)					factor for adipocyte differentiation 158	protein-coding			15489334; 15184384; 15094057; 12477932; 11230166	ENST00000370454	THC2474475	NM_032270	84230	Hs.412836	leucine rich repeat containing 8 family, member C	Homo sapiens leucine rich repeat containing 8 family, member C (LRRC8C), mRNA [NM_032270]	hs|1p22.2	chr1:90180324-90180383	GO:0005515(protein binding)|GO:0005789(endoplasmic reticulum membrane)|GO:0005886(plasma membrane)|GO:0006811(ion transport)|GO:0016020(membrane)|GO:0016021(integral to membrane)|GO:0045444(fat cell differentiation)	NM_032270
FCRL3	1.08221	0.997832	2.50343	2.67995	2.22475	6.09993		GO:4872(receptor activity)	This gene encodes a member of the immunoglobulin receptor superfamily and is one of several Fc receptor-like glycoproteins clustered on the long arm of chromosome 1. The encoded protein contains immunoreceptor-tyrosine activation motifs and immunoreceptor-tyrosine inhibitory motifs in its cytoplasmic domain and may play a role in regulation of the immune system. Mutations in this gene have been a…				Fc receptor-like 3 precursor	protein-coding			17389014; 17273841; 17200162; 17133581; 17133579; 17117947; 17020818; 16859508; 16384851; 15838509; 14702039; 12477932; 12051764; 12014205; 11929751; 11493702	ENST00000473231	NP510026	NM_052939	115352	Hs.292449	Fc receptor-like 3	Homo sapiens Fc receptor-like 3 (FCRL3), mRNA [NM_052939]	hs|1q23.1	chr1:157648742-157648598	GO:0005886(plasma membrane)|GO:0016021(integral to membrane)	NM_052939
BRINP3	1.08221	0.966149	3.9489	3.11062	2.86668	5.90625							family with sequence similarity 5, member C	protein-coding			16710414; 16018821; 15489334; 12477932	ENST00000367462	NP1159149	NM_199051	339479	Hs.65765	bone morphogenetic protein/retinoic acid inducible neural-specific 3	Homo sapiens bone morphogenetic protein/retinoic acid inducible neural-specific 3 (BRINP3), mRNA [NM_199051]	hs|1q31.1	chr1:190067299-190067240	GO:0005576(extracellular region)|GO:0005739(mitochondrion)|GO:0005783(endoplasmic reticulum)|GO:0007050(cell cycle arrest)|GO:0030425(dendrite)|GO:0043025(neuronal cell body)|GO:0045666(positive regulation of neuron differentiation)|GO:0045930(negative regulation of mitotic cell cycle)|GO:0071300(cellular response to retinoic acid)	NM_199051
UBAP2L	0.70574	0.793818	788.189	514	681.793	661.714		GO:5515(protein binding)						protein-coding			17081983; 16964243; 16710414; 16094384; 15592455; 15489334; 15302935; 15144186; 14667819; 12477932; 11230159; 8590280	ENST00000475373	THC2625613	NM_001287815	9898	Hs.490551	ubiquitin associated protein 2-like	Homo sapiens ubiquitin associated protein 2-like (UBAP2L), transcript variant 3, mRNA [NM_001287815]	hs|1q21.3	chr1:154234145-154235609	GO:0005515(protein binding)|GO:0005671(Ada2/Gcn5/Ada3 transcription activator complex)|GO:0007339(binding of sperm to zona pellucida)	NM_001287815
DTL	0.0911528	0.906434	2535.36	213.55	1677.38	1858.94	GO:5634(nucleus)	GO:5515(protein binding)		GO:6260(DNA replication); GO:6974(response to DNA damage stimulus); GO:6512(ubiquitin cycle)			denticleless homolog	protein-coding			17106265; 17085480; 17041588; 16964243; 16949367; 16861906; 16861890; 16710414; 15489334; 14702039; 12477932; 11278750	ENST00000475419	THC2461080	NM_016448	51514	Hs.656473	denticleless E3 ubiquitin protein ligase homolog (Drosophila)	Homo sapiens denticleless E3 ubiquitin protein ligase homolog (Drosophila) (DTL), transcript variant 1, mRNA [NM_016448]	hs|1q32.3	chr1:212277852-212277911	GO:0000209(protein polyubiquitination)|GO:0004842(ubiquitin-protein ligase activity)|GO:0005515(protein binding)|GO:0005634(nucleus)|GO:0005654(nucleoplasm)|GO:0005694(chromosome)|GO:0005730(nucleolus)|GO:0005737(cytoplasm)|GO:0005813(centrosome)|GO:0006260(DNA replication)|GO:0006511(ubiquitin-dependent protein catabolic process)|GO:0006513(protein monoubiquitination)|GO:0006974(response to DNA …	NM_016448
TTC13	0.666382	0.742555	70.3581	43.3238	49.5425	44.9784		GO:5488(binding)					tetratricopeptide repeat domain 13	protein-coding			16303743; 15489334; 14702039; 12477932	ENST00000366661	THC2482811	NM_024525	79573	Hs.424788	tetratricopeptide repeat domain 13	Homo sapiens tetratricopeptide repeat domain 13 (TTC13), transcript variant 1, mRNA [NM_024525]	hs|1q42.2	chr1:231042303-231042244		NM_024525
LRRC38	0.413405	0.310434	14.2809	5.4553	13.1736	4.78614		GO:5515(protein binding)			HTC; CNSLT_cDNA			protein-coding			12477932	ENST00000376085	THC2492428	NM_001010847	126755	Hs.657356	leucine rich repeat containing 38	Homo sapiens leucine rich repeat containing 38 (LRRC38), mRNA [NM_001010847]	hs|1p36.21	chr1:13801828-13801769	GO:0005886(plasma membrane)|GO:0006811(ion transport)|GO:0016021(integral to membrane)	NM_001010847
SPATA1	1.98814	1.56887	16.9836	31.2008	13.6789	26.2383												ENST00000431031	THC2485298	XR_246362	100505741	Hs.584956	spermatogenesis associated 1	spermatogenesis associated 1 [Source:HGNC Symbol;Acc:HGNC:14682] [ENST00000431031]	hs|1p22.3	chr1:85009909-85009968		ENST00000431031
UFC1	1.1913	0.794052	1624.98	1788.78	1263.14	1226.31		GO:5515(protein binding)		GO:6512(ubiquitin cycle)			Ufm1-conjugating enzyme 1	protein-coding			17353931; 15489334; 15071506; 12477932; 11042152; 10810093	ENST00000467540	THC2617017	NM_016406	51506	Hs.301412	ubiquitin-fold modifier conjugating enzyme 1	Homo sapiens ubiquitin-fold modifier conjugating enzyme 1 (UFC1), mRNA [NM_016406]	hs|1q23.3	chr1:161127456-161127942	GO:0005515(protein binding)|GO:0034976(response to endoplasmic reticulum stress)|GO:0070062(extracellular vesicular exosome)|GO:0071568(UFM1 conjugating enzyme activity)|GO:0071569(protein ufmylation)	NM_016406
B4GALT3	0.721437	0.724841	4476.75	2984.35	4030.68	3572.05	GO:16021(integral to membrane); GO:16020(membrane)	GO:3945(N-acetyllactosamine synthase activity); GO:3831(beta-N-acetylglucosaminylglycopeptide beta-1,4-galactosyltransferase activity); GO:8378(galactosyltransferase activity); GO:30145(manganese ion binding); GO:46872(metal ion binding); GO:16757(transferase activity, transferring glycosyl groups)	This gene is one of seven beta-1,4-galactosyltransferase (beta4GalT) genes. They encode type II membrane-bound glycoproteins that appear to have exclusive specificity for the donor substrate UDP-galactose; all transfer galactose in a beta1,4 linkage to similar acceptor sugars: GlcNAc, Glc, and Xyl. Each beta4GalT has a distinct function in the biosynthesis of different glycoconjugates and sacchar…	GO:5975(carbohydrate metabolic process)			UDP-Gal:betaGlcNAc beta 1,4- galactosyltransferase 3	protein-coding		KEGG pathway: Glycan structures - biosynthesis 1 01030; KEGG pathway: Glycan structures - biosynthesis 2 01031; KEGG pathway: Glycosphingolipid biosynthesis - neo-lactoseries 00602; KEGG pathway: Keratan sulfate biosynthesis 00533; KEGG pathway: N-Glycan biosynthesis 00510	16710414; 15489334; 14702039; 12477932; 11588157; 10580128; 9597550; 9405390	ENST00000367998	NP924729	NM_003779	8703	Hs.321231	UDP-Gal:betaGlcNAc beta 1,4- galactosyltransferase, polypeptide 3	Homo sapiens UDP-Gal:betaGlcNAc beta 1,4- galactosyltransferase, polypeptide 3 (B4GALT3), transcript variant 2, mRNA [NM_003779]	hs|1q23.3	chr1:161141406-161141347	GO:0000139(Golgi membrane)|GO:0003831(beta-N-acetylglucosaminylglycopeptide beta-1,4-galactosyltransferase activity)|GO:0003945(N-acetyllactosamine synthase activity)|GO:0005737(cytoplasm)|GO:0005794(Golgi apparatus)|GO:0005975(carbohydrate metabolic process)|GO:0008378(galactosyltransferase activity)|GO:0009405(pathogenesis)|GO:0016021(integral to membrane)|GO:0018146(keratan sulfate biosyntheti…	NM_003779
FGR	2.31315	0.743988	17.6232	37.6683	30.6856	27.9125		GO:5524(ATP binding); GO:166(nucleotide binding); GO:4713(protein-tyrosine kinase activity); GO:16740(transferase activity)	This gene is a member of the Src family of protein tyrosine kinases (PTKs). The encoded protein contains N-terminal sites for myristylation and palmitylation, a PTK domain, and SH2 and SH3 domains which are involved in mediating protein-protein interactions with phosphotyrosine-containing and proline-rich motifs, respectively. The protein localizes to plasma membrane ruffles, and functions as a n…	GO:7242(intracellular signaling cascade); GO:6468(protein amino acid phosphorylation); GO:9615(response to virus)			proto-oncogene tyrosine-protein kinase FGR	protein-coding			16710414; 16344560; 15723811; 15561106; 15489334; 15098032; 14702039; 12477932; 12473651; 12468645; 12435267; 12387813; 12387730; 12096713; 11928806; 11823534; 11744621; 11672534; 11546677; 11526478; 11162638; 11071635; 10973280; 10702640; 10527858; 10358777; 10229804; 10080533; 10066823; 9208935; 8867673; 8824280; 8753773; 8612628; 8313462; 7812001; 7726865; 7721825; 7678701; 7565724; 7515063; 3…	ENST00000374004	THC2462697	NM_001042747	2268	Hs.1422	FGR proto-oncogene, Src family tyrosine kinase	Homo sapiens FGR proto-oncogene, Src family tyrosine kinase (FGR), transcript variant 2, mRNA [NM_001042747]	hs|1p36.11	chr1:27938897-27938838	GO:0001784(phosphotyrosine binding)|GO:0002768(immune response-regulating cell surface receptor signaling pathway)|GO:0004713(protein tyrosine kinase activity)|GO:0004715(non-membrane spanning protein tyrosine kinase activity)|GO:0005515(protein binding)|GO:0005524(ATP binding)|GO:0005743(mitochondrial inner membrane)|GO:0005758(mitochondrial intermembrane space)|GO:0005829(cytosol)|GO:0005856(cy…	NM_001042747
DNAJC11	0.654561	0.723411	3060.98	1851.39	2826.91	2500.31		GO:31072(heat shock protein binding)		GO:6457(protein folding)			DnaJ (Hsp40) homolog, subfamily C, member 11	protein-coding			16710414; 15489334; 14702039; 12964007; 12477932	ENST00000377577	THC2469410	NM_018198	55735	Hs.462640	DnaJ (Hsp40) homolog, subfamily C, member 11	Homo sapiens DnaJ (Hsp40) homolog, subfamily C, member 11 (DNAJC11), mRNA [NM_018198]	hs|1p36.31	chr1:6694234-6694205	GO:0005515(protein binding)|GO:0005743(mitochondrial inner membrane)|GO:0070062(extracellular vesicular exosome)	NM_018198
AKR7A3	0.892833	0.890239	2967.48	2448.2	2100.51	2286.28	GO:5829(cytosol)	GO:4033(aldo-keto reductase activity); GO:9055(electron carrier activity)	Aldo-keto reductases, such as AKR7A3, are involved in the detoxification of aldehydes and ketones.[supplied by OMIM]	GO:6081(aldehyde metabolic process)			aldo-keto reductase family 7, member A3	protein-coding			16710414; 16189514; 15489334; 12879023; 12477932; 10383892	ENST00000361640	THC2475364	NM_012067	22977	Hs.6980	aldo-keto reductase family 7, member A3 (aflatoxin aldehyde reductase)	Homo sapiens aldo-keto reductase family 7, member A3 (aflatoxin aldehyde reductase) (AKR7A3), mRNA [NM_012067]	hs|1p36.13	chr1:19611233-19610614	GO:0004033(aldo-keto reductase (NADP) activity)|GO:0005829(cytosol)|GO:0006081(cellular aldehyde metabolic process)|GO:0006805(xenobiotic metabolic process)|GO:0009055(electron carrier activity)|GO:0044281(small molecule metabolic process)|GO:0055114(oxidation-reduction process)|GO:0070062(extracellular vesicular exosome)	NM_012067
CYP4Z1	3.47886	0.381897	3.02148	16.0729	12.4224	5.80029	GO:5783(endoplasmic reticulum); GO:16020(membrane); GO:5792(microsome)	GO:20037(heme binding); GO:5506(iron ion binding); GO:46872(metal ion binding); GO:4497(monooxygenase activity); GO:50381(unspecific monooxygenase activity)	This gene encodes a member of the cytochrome P450 superfamily of enzymes. The cytochrome P450 proteins are monooxygenases which catalyze many reactions involved in drug metabolism and synthesis of cholesterol, steroids and other lipids. This gene is part of a cluster of cytochrome P450 genes on chromosome 1p33.	GO:6118(electron transport)			cytochrome P450 4Z1	protein-coding			15797250; 15059886; 12975309; 9068972	ENST00000334194	THC2475299	NM_178134	199974	Hs.176588	cytochrome P450, family 4, subfamily Z, polypeptide 1	Homo sapiens cytochrome P450, family 4, subfamily Z, polypeptide 1 (CYP4Z1), mRNA [NM_178134]	hs|1p33	chr1:47583883-47583942	GO:0005506(iron ion binding)|GO:0005789(endoplasmic reticulum membrane)|GO:0016021(integral to membrane)|GO:0020037(heme binding)|GO:0055114(oxidation-reduction process)|GO:0070330(aromatase activity)	NM_178134
TSEN15	0.708299	0.778737	346.91	227.05	295.342	281.199	GO:5634(nucleus)	GO:5515(protein binding)	tRNA splicing is a fundamental process required for cell growth and division. SEN15 is a subunit of the tRNA splicing endonuclease, which catalyzes the removal of introns, the first step in tRNA splicing (Paushkin et al., 2004).[supplied by OMIM]	GO:6397(mRNA processing); GO:8033(tRNA processing)			hypothetical protein LOC116461	protein-coding			16189514; 15489334; 15231748; 15231747; 15109492; 14702039; 12477932; 11318611	ENST00000462677	THC2462261	NM_052965	116461	Hs.548197	TSEN15 tRNA splicing endonuclease subunit	Homo sapiens TSEN15 tRNA splicing endonuclease subunit (TSEN15), transcript variant 1, mRNA [NM_052965]	hs|1q25.3	chr1:184042890-184042949	GO:0000213(tRNA-intron endonuclease activity)|GO:0005730(nucleolus)|GO:0006388(tRNA splicing, via endonucleolytic cleavage and ligation)|GO:0006397(mRNA processing)	NM_052965
BPNT1	0.777004	0.716805	515.305	369.978	481.036	421.576		GO:8441(3'(2'),5'-bisphosphate nucleotidase activity); GO:16787(hydrolase activity); GO:4437(inositol or phosphatidylinositol phosphatase activity); GO:31403(lithium ion binding); GO:287(magnesium ion binding)	BPNT1, also called bisphosphate 3-prime-nucleotidase, or BPntase, is a member of a magnesium-dependent phosphomonoesterase family. Lithium, a major drug used to treat manic depression, acts as an uncompetitive inhibitor of BPntase. The predicted human protein is 92% identical to mouse BPntase. BPntase's physiologic role in nucleotide metabolism may be regulated by inositol signaling pathways. The…	GO:7399(nervous system development); GO:6139(nucleobase, nucleoside, nucleotide and nucleic acid metabolic process)			3'(2'), 5'-bisphosphate nucleotidase 1	protein-coding		KEGG pathway: Sulfur metabolism 00920	15489334; 14702039; 12477932; 10224133	ENST00000469520	NP414856	NM_006085	10380	Hs.406134	3'(2'), 5'-bisphosphate nucleotidase 1	Homo sapiens 3'(2'), 5'-bisphosphate nucleotidase 1 (BPNT1), transcript variant 1, mRNA [NM_006085]	hs|1q41	chr1:220233109-220233050	GO:0000287(magnesium ion binding)|GO:0004441(inositol-1,4-bisphosphate 1-phosphatase activity)|GO:0005829(cytosol)|GO:0006139(nucleobase-containing compound metabolic process)|GO:0006805(xenobiotic metabolic process)|GO:0007399(nervous system development)|GO:0008441(3'(2'),5'-bisphosphate nucleotidase activity)|GO:0016311(dephosphorylation)|GO:0044281(small molecule metabolic process)|GO:0046854(…	NM_006085
SUCO	0.859205	0.678034	4142.26	3288.69	4322.01	3582.9							chromosome 1 open reading frame 9 protein isoform 2	protein-coding			11158380; 10673381	ENST00000608151	THC2481620	NM_016227	51430	Hs.204559	SUN domain containing ossification factor	Homo sapiens SUN domain containing ossification factor (SUCO), transcript variant 2, mRNA [NM_016227]	hs|1q24.3	chr1:172580756-172580815	GO:0001503(ossification)|GO:0005791(rough endoplasmic reticulum)|GO:0007275(multicellular organismal development)|GO:0016020(membrane)|GO:0016021(integral to membrane)|GO:0030867(rough endoplasmic reticulum membrane)|GO:0032967(positive regulation of collagen biosynthetic process)|GO:0045669(positive regulation of osteoblast differentiation)|GO:0046850(regulation of bone remodeling)	NM_016227
S100A3	1.00825	0.935974	2616.4	2437.59	1856.7	2124.73		GO:5509(calcium ion binding); GO:8270(zinc ion binding)	The protein encoded by this gene is a member of the S100 family of proteins containing 2 EF-hand calcium-binding motifs. S100 proteins are localized in the cytoplasm and/or nucleus of a wide range of cells, and involved in the regulation of a number of cellular processes such as cell cycle progression and differentiation. S100 genes include at least 13 members which are located as a cluster on ch…				S100 calcium binding protein A3	protein-coding			16710414; 15489334; 12477932; 12470658; 12136135; 12045193; 10837826; 9920417; 9920416; 9468301; 9274623; 8701470; 8672544; 8341667; 7759097; 7673133	ENST00000368712	THC2475439	NM_002960	6274	Hs.557609	S100 calcium binding protein A3	Homo sapiens S100 calcium binding protein A3 (S100A3), mRNA [NM_002960]	hs|1q21.3	chr1:153520057-153519998	GO:0005509(calcium ion binding)|GO:0005730(nucleolus)|GO:0005737(cytoplasm)|GO:0008270(zinc ion binding)	NM_002960
SYT2	1.19814	5.1125	29.9572	33.1663	25.8377	161.505	GO:16021(integral to membrane); GO:16020(membrane); GO:45202(synapse); GO:8021(synaptic vesicle)	GO:5509(calcium ion binding); GO:5215(transporter activity)		GO:6810(transport)			synaptotagmin II	protein-coding			15489334; 15350218; 14709554; 14702039; 12477932; 12063179; 11696368; 11381094; 10952998; 10734137; 10330444; 8901523; 7961887; 7749232	ENST00000367267	THC2571904	NM_177402	127833	Hs.25422	synaptotagmin II	Homo sapiens synaptotagmin II (SYT2), transcript variant 1, mRNA [NM_177402]	hs|1q32.1	chr1:202565898-202565839	GO:0005215(transporter activity)|GO:0005509(calcium ion binding)|GO:0005515(protein binding)|GO:0005544(calcium-dependent phospholipid binding)|GO:0005886(plasma membrane)|GO:0006810(transport)|GO:0009405(pathogenesis)|GO:0016021(integral to membrane)|GO:0030054(cell junction)|GO:0030672(synaptic vesicle membrane)|GO:0042584(chromaffin granule membrane)|GO:0043231(intracellular membrane-bounded o…	NM_177402
RPS6KC1	1.05212	0.9144	1120.91	1089.73	1726.66	1930.37	GO:16020(membrane)	GO:5524(ATP binding); GO:166(nucleotide binding); GO:35091(phosphoinositide binding); GO:5515(protein binding); GO:4672(protein kinase activity); GO:4674(protein serine/threonine kinase activity); GO:16740(transferase activity)		GO:7154(cell communication); GO:6468(protein amino acid phosphorylation); GO:7165(signal transduction)			ribosomal protein S6 kinase, 52kDa, polypeptide 1	protein-coding			17081983; 16710414; 15750338; 15489334; 14702039; 14667819; 12477932; 12077123; 10552933	ENST00000543470	THC2461992	NM_012424	26750	Hs.591416	ribosomal protein S6 kinase, 52kDa, polypeptide 1	Homo sapiens ribosomal protein S6 kinase, 52kDa, polypeptide 1 (RPS6KC1), transcript variant 1, mRNA [NM_012424]	hs|1q32.3	chr1:213446224-213446283	GO:0004674(protein serine/threonine kinase activity)|GO:0005515(protein binding)|GO:0005524(ATP binding)|GO:0005737(cytoplasm)|GO:0005769(early endosome)|GO:0006468(protein phosphorylation)|GO:0007165(signal transduction)|GO:0016020(membrane)|GO:0035091(phosphatidylinositol binding)|GO:0043231(intracellular membrane-bounded organelle)	NM_012424
RBM8A	0.432662	0.720643	51122.2	20438.4	39796.2	35063.8	GO:5737(cytoplasm); GO:5634(nucleus); GO:5681(spliceosome)	GO:3729(mRNA binding); GO:166(nucleotide binding); GO:5515(protein binding)	This gene encodes a protein with a conserved RNA-binding motif. The protein is found predominantly in the nucleus, although it is also present in the cytoplasm. It is preferentially associated with mRNAs produced by splicing, including both nuclear mRNAs and newly exported cytoplasmic mRNAs. It is thought that the protein remains associated with spliced mRNAs as a tag to indicate where introns ha…	GO:8380(RNA splicing); GO:8150(biological_process); GO:184(mRNA catabolic process, nonsense-mediated decay); GO:6397(mRNA processing); GO:51028(mRNA transport); GO:6810(transport)			RNA binding motif protein 8A	protein-coding		Reactome Event:Gene Expression 74160; Reactome Event:Transcription 74159; Reactome Event:mRNA Processing 75071	17456004; 17081983; 16964243; 16931718; 16501559; 16303743; 16209946; 16189514; 16170325; 16100109; 16083285; 15635413; 15489334; 15302935; 14730019; 14625303; 12944400; 12781131; 12730685; 12718880; 12477932; 12093754; 12054603; 11991638; 11707413; 11707068; 11696323; 11546874; 11546873; 11447110; 11118221; 11042152; 11030346; 11013075; 11004516; 10662555; 9933612	ENST00000369307	THC2544685	NM_005105	9939	Hs.591455	RNA binding motif protein 8A	Homo sapiens RNA binding motif protein 8A (RBM8A), mRNA [NM_005105]	hs|1q21.1	chr1:145509245-145509304	GO:0000166(nucleotide binding)|GO:0000184(nuclear-transcribed mRNA catabolic process, nonsense-mediated decay)|GO:0000381(regulation of alternative nuclear mRNA splicing, via spliceosome)|GO:0000398(nuclear mRNA splicing, via spliceosome)|GO:0003723(RNA binding)|GO:0003729(mRNA binding)|GO:0005515(protein binding)|GO:0005634(nucleus)|GO:0005654(nucleoplasm)|GO:0005737(cytoplasm)|GO:0005829(cytoso…	NM_005105
ZMYM4	1.10234	0.851214	1773.79	1806.79	1249.76	1300.66	GO:5634(nucleus)	GO:3677(DNA binding); GO:8270(zinc ion binding)		GO:7275(multicellular organismal development)			zinc finger protein 262	protein-coding			15302935; 12477932; 12356764; 10486218; 10449923; 9455477; 8889548	ENST00000314607	THC2723346	NM_005095	9202	Hs.269211	zinc finger, MYM-type 4	Homo sapiens zinc finger, MYM-type 4 (ZMYM4), mRNA [NM_005095]	hs|1p34.3	chr1:35887010-35887069	GO:0003677(DNA binding)|GO:0005634(nucleus)|GO:0005654(nucleoplasm)|GO:0005730(nucleolus)|GO:0005737(cytoplasm)|GO:0007010(cytoskeleton organization)|GO:0007275(multicellular organismal development)|GO:0008270(zinc ion binding)|GO:0022604(regulation of cell morphogenesis)	NM_005095
TMEM69	0.94617	0.7923	1845.38	1613.4	1512.12	1464.78	GO:16021(integral to membrane); GO:16020(membrane)						transmembrane protein 69	protein-coding			16710414; 16344560; 15489334; 12477932; 11042152	ENST00000496366	THC2615968	NM_016486	51249	Hs.699548	transmembrane protein 69	Homo sapiens transmembrane protein 69 (TMEM69), mRNA [NM_016486]	hs|1p34.1	chr1:46159443-46159502	GO:0016021(integral to membrane)	NM_016486
ELF3	1.08221	0.817905	2.4563	2.62294	2.1706	3.73292	GO:5634(nucleus)	GO:5515(protein binding); GO:43565(sequence-specific DNA binding); GO:3713(transcription coactivator activity); GO:3700(transcription factor activity)		GO:9653(anatomical structure morphogenesis); GO:8544(epidermis development); GO:7275(multicellular organismal development); GO:6355(regulation of transcription, DNA-dependent); GO:6366(transcription from RNA polymerase II promoter)			E74-like factor 3 (ets domain transcription factor, epithelial-specific )	protein-coding			17353931; 17148437; 17060315; 15169914; 15075319; 14997048; 14767472; 14715662; 14582709; 12624109; 12477932; 12414801; 12242338; 12119107; 12032832; 11036073; 10821850; 10391676; 10064583; 9417054; 9395241; 9373149; 9336459; 9234700; 9129154; 8125298	ENST00000475698	THC2556235	NM_004433	1999	Hs.603657	E74-like factor 3 (ets domain transcription factor, epithelial-specific )	Homo sapiens E74-like factor 3 (ets domain transcription factor, epithelial-specific ) (ELF3), transcript variant 1, mRNA [NM_004433]	hs|1q32.1	chr1:201984429-201984488	GO:0000978(RNA polymerase II core promoter proximal region sequence-specific DNA binding)|GO:0000981(sequence-specific DNA binding RNA polymerase II transcription factor activity)|GO:0001077(RNA polymerase II core promoter proximal region sequence-specific DNA binding transcription factor activity involved in positive regulation of transcription)|GO:0001824(blastocyst development)|GO:0003700(sequ…	NM_004433
ITGB1	0.729168	0.709338	2154.02	1451.33	1841.45	1597.02	GO:16021(integral to membrane); GO:8305(integrin complex); GO:16020(membrane); GO:1726(ruffle)	GO:42802(identical protein binding); GO:5515(protein binding); GO:46982(protein heterodimerization activity); GO:4872(receptor activity)	Integrins are heterodimeric proteins made up of alpha and beta subunits. At least 18 alpha and 8 beta subunits have been described in mammals. Integrin family members are membrane receptors involved in cell adhesion and recognition in a variety of processes including embryogenesis, hemostasis, tissue repair, immune response and metatastatic diffusion of tumor cells. The protein encoded by this ge…	GO:7155(cell adhesion); GO:16477(cell migration); GO:7160(cell-matrix adhesion); GO:6968(cellular defense response); GO:7156(homophilic cell adhesion); GO:7229(integrin-mediated signaling pathway); GO:7275(multicellular organismal development)			integrin beta 1 isoform 1A precursor	protein-coding		KEGG pathway: Axon guidance 04360; KEGG pathway: Cell adhesion molecules (CAMs) 04514; KEGG pathway: ECM-receptor interaction 04512; KEGG pathway: Focal adhesion 04510; KEGG pathway: Leukocyte transendothelial migration 04670; KEGG pathway: Pathogenic Escherichia coli infection - EHEC 05130; KEGG pathway: Pathogenic Escherichia coli infection - EPEC 05131; KEGG pathway: Regulation of actin cytosk…	17371832; 17331499; 17312461; 17141917; 17110618; 17081065; 17060328; 17015707; 17012251; 16984420; 16972245; 16940508; 16920931; 16916750; 16908668; 16882656; 16820945; 16807379; 16773720; 16762342; 16732726; 16731529; 16707493; 16705158; 16547500; 16547007; 16537545; 16510444; 16504015; 16501085; 16459165; 16457822; 16448724; 16430945; 16421008; 16415171; 16390868; 16381901; 16365170; 16363250;…	ENST00000494395	THC2580179	NM_133376	3688	Hs.643813	integrin, beta 1 (fibronectin receptor, beta polypeptide, antigen CD29 includes MDF2, MSK12)	Homo sapiens integrin, beta 1 (fibronectin receptor, beta polypeptide, antigen CD29 includes MDF2, MSK12) (ITGB1), transcript variant 1E, mRNA [NM_133376]	hs|10p11.22	chr10:33200566-33200507	GO:0000082(G1/S transition of mitotic cell cycle)|GO:0001618(viral receptor activity)|GO:0001669(acrosomal vesicle)|GO:0001701(in utero embryonic development)|GO:0001708(cell fate specification)|GO:0001726(ruffle)|GO:0001894(tissue homeostasis)|GO:0001948(glycoprotein binding)|GO:0001968(fibronectin binding)|GO:0002020(protease binding)|GO:0002042(cell migration involved in sprouting angiogenesis…	NM_133376
YME1L1	0.680368	0.722681	5506	3461.54	5035.84	4449.55	GO:16020(membrane); GO:5739(mitochondrion)	GO:5524(ATP binding); GO:16787(hydrolase activity); GO:46872(metal ion binding); GO:4222(metalloendopeptidase activity); GO:17111(nucleoside-triphosphatase activity); GO:166(nucleotide binding); GO:8270(zinc ion binding)	The protein encoded by this gene is the human ortholog of yeast mitochondrial AAA metalloprotease, Yme1p. It is localized in the mitochondria and can functionally complement a yme1 disruptant yeast strain. It is proposed that this gene plays a role in mitochondrial protein metabolism and could be involved in mitochondrial pathologies. Two transcript variants encoding different isoforms have been …	GO:30163(protein catabolic process); GO:6508(proteolysis)			YME1-like 1 isoform 2	protein-coding			15489334; 15164054; 14702039; 12975309; 12477932; 12214059; 11042152; 10930580; 10843804	ENST00000375972	THC2686735	NM_139312	10730	Hs.499145	YME1-like 1 ATPase	Homo sapiens YME1-like 1 ATPase (YME1L1), transcript variant 1, mRNA [NM_139312]	hs|10p12.1	chr10:27400808-27400749	GO:0004222(metalloendopeptidase activity)|GO:0005524(ATP binding)|GO:0005743(mitochondrial inner membrane)|GO:0006515(misfolded or incompletely synthesized protein catabolic process)|GO:0007005(mitochondrion organization)|GO:0008283(cell proliferation)|GO:0016020(membrane)|GO:0016021(integral to membrane)|GO:0046872(metal ion binding)	NM_139312
A1CF	1.08221	0.817905	3.63675	4.24636	3.08699	4.0431	GO:30895(apolipoprotein B mRNA editing enzyme complex); GO:5737(cytoplasm); GO:5634(nucleus)	GO:3725(double-stranded RNA binding); GO:3676(nucleic acid binding); GO:166(nucleotide binding); GO:5515(protein binding); GO:3727(single-stranded RNA binding)	Mammalian apolipoprotein B mRNA undergoes site-specific C to U deamination, which is mediated by a multi-component enzyme complex containing a minimal core composed of APOBEC-1 and a complementation factor encoded by this gene. The gene product has three non-identical RNA recognition motifs and belongs to the hnRNP R family of RNA-binding proteins. It has been proposed that this complementation f…	GO:6381(mRNA editing); GO:6397(mRNA processing); GO:50821(protein stabilization)			apobec-1 complementation factor isoform 3	protein-coding			16055734; 15164054; 15148397; 14702039; 12896982; 12881431; 12477932; 11871661; 11815617; 11752456; 11718896; 11577082; 11571303; 11352648; 11329013; 11134005; 11072063; 10833526; 10781591; 10669759	ENST00000373995	NP220852	NM_138933	29974	Hs.282795	APOBEC1 complementation factor	Homo sapiens APOBEC1 complementation factor (A1CF), transcript variant 3, mRNA [NM_138933]	hs|10q11.23	chr10:52570857-52569801	GO:0000166(nucleotide binding)|GO:0003723(RNA binding)|GO:0003725(double-stranded RNA binding)|GO:0003727(single-stranded RNA binding)|GO:0005515(protein binding)|GO:0005654(nucleoplasm)|GO:0005737(cytoplasm)|GO:0005783(endoplasmic reticulum)|GO:0006397(mRNA processing)|GO:0010467(gene expression)|GO:0016554(cytidine to uridine editing)|GO:0016556(mRNA modification)|GO:0030895(apolipoprotein B mR…	NM_138933
C1orf106	0.421027	0.774598	33.6654	13.0973	23.2238	21.9941							hypothetical protein LOC55765	protein-coding			15489334; 14702039; 12477932	ENST00000465162	THC2491909	NM_018265	55765	Hs.518997	chromosome 1 open reading frame 106	Homo sapiens chromosome 1 open reading frame 106 (C1orf106), transcript variant 1, mRNA [NM_018265]	hs|1q32.1	chr1:200884343-200884402		NM_018265
DDIT4	1.09021	1.1783	6387.28	6434.51	6245.13	8996.95							RTP801	protein-coding		KEGG pathway: mTOR signaling pathway 04150	17005863; 16713569; 16381901; 16341674; 16258273; 15988001; 15632201; 15592522; 15489336; 15180327; 15146197; 14646594; 12477932; 11884613; 11230166; 11076863	ENST00000307365	THC2591713	NM_019058	54541	Hs.744875	DNA-damage-inducible transcript 4	Homo sapiens DNA-damage-inducible transcript 4 (DDIT4), mRNA [NM_019058]	hs|10q22.1	chr10:74035363-74035422	GO:0001666(response to hypoxia)|GO:0001764(neuron migration)|GO:0005622(intracellular)|GO:0005737(cytoplasm)|GO:0005739(mitochondrion)|GO:0005829(cytosol)|GO:0007420(brain development)|GO:0008283(cell proliferation)|GO:0010801(negative regulation of peptidyl-threonine phosphorylation)|GO:0030182(neuron differentiation)|GO:0032007(negative regulation of TOR signaling cascade)|GO:0033137(negative r…	NM_019058
MGMT	1.08221	2.03089	3.02473	3.17215	2.67245	12.4152	GO:5634(nucleus)	GO:3677(DNA binding); GO:9008(DNA-methyltransferase activity); GO:46872(metal ion binding); GO:3908(methylated-DNA-[protein]-cysteine S-methyltransferase activity); GO:16740(transferase activity); GO:8270(zinc ion binding)		GO:6307(DNA dealkylation); GO:6266(DNA ligation); GO:43281(regulation of caspase activity)			O-6-methylguanine-DNA methyltransferase	protein-coding		Reactome Event:DNA Repair 73894	17479411; 17352030; 17276933; 17192931; 17138560; 16791592; 16777993; 16733832; 16533425; 16517062; 16436636; 16385589; 16285744; 16226712; 16203797; 16174854; 16094607; 16000301; 15964013; 15943786; 15915369; 15831531; 15809756; 15809347; 15800999; 15799820; 15785933; 15735757; 15657354; 15489334; 15455376; 15455350; 15332332; 15309527; 15302935; 15254699; 15225156; 15221026; 15140540; 15041700;…	ENST00000306010	THC2463371	NM_002412	4255	Hs.501522	O-6-methylguanine-DNA methyltransferase	Homo sapiens O-6-methylguanine-DNA methyltransferase (MGMT), mRNA [NM_002412]	hs|10q26.3	chr10:131506282-131557499	GO:0003677(DNA binding)|GO:0003684(damaged DNA binding)|GO:0003908(methylated-DNA-[protein]-cysteine S-methyltransferase activity)|GO:0005509(calcium ion binding)|GO:0005634(nucleus)|GO:0005654(nucleoplasm)|GO:0006266(DNA ligation)|GO:0006281(DNA repair)|GO:0006306(DNA methylation)|GO:0006307(DNA dealkylation involved in DNA repair)|GO:0008168(methyltransferase activity)|GO:0009008(DNA-methyltran…	NM_002412
ECHS1	0.873304	0.852652	14330.4	11564.1	12677	13215.6	GO:5739(mitochondrion)	GO:4300(enoyl-CoA hydratase activity); GO:16829(lyase activity); GO:5515(protein binding)	The protein encoded by this gene functions in the second step of the mitochondrial fatty acid beta-oxidation pathway. It catalyzes the hydration of 2-trans-enoyl-coenzyme A (CoA) intermediates to L-3-hydroxyacyl-CoAs. The gene product is a member of the hydratase/isomerase superfamily. It localizes to the mitochondrial matrix. Transcript variants utilizing alternative transcription initiation sit…	GO:6635(fatty acid beta-oxidation); GO:6631(fatty acid metabolic process); GO:6091(generation of precursor metabolites and energy); GO:6629(lipid metabolic process)			mitochondrial short-chain enoyl-coenzyme A hydratase 1 precursor	protein-coding		KEGG pathway: Benzoate degradation via CoA ligation 00632; KEGG pathway: Butanoate metabolism 00650; KEGG pathway: Caprolactam degradation 00930; KEGG pathway: Fatty acid elongation in mitochondria 00062; KEGG pathway: Fatty acid metabolism 00071; KEGG pathway: Limonene and pinene degradation 00903; KEGG pathway: Lysine degradation 00310; KEGG pathway: Propanoate metabolism 00640; KEGG pathway: T…	17353931; 16130169; 15489334; 15164054; 12477932; 12358155; 11271497; 9073515; 8012501; 7669045; 1988037; 1602151; 1286669	ENST00000368547	THC2469690	NM_004092	1892	Hs.76394	enoyl CoA hydratase, short chain, 1, mitochondrial	Homo sapiens enoyl CoA hydratase, short chain, 1, mitochondrial (ECHS1), mRNA [NM_004092]	hs|10q26.3	chr10:135176314-135176255	GO:0004300(enoyl-CoA hydratase activity)|GO:0005515(protein binding)|GO:0005739(mitochondrion)|GO:0005759(mitochondrial matrix)|GO:0006635(fatty acid beta-oxidation)|GO:0044255(cellular lipid metabolic process)|GO:0044281(small molecule metabolic process)|GO:0070062(extracellular vesicular exosome)	NM_004092
DNAJC9	0.253418	0.829191	19250	4507.71	12415	12586.3		GO:31072(heat shock protein binding)		GO:6457(protein folding)			DnaJ homolog, subfamily C, member 9	protein-coding			17182002; 14702039; 11444854; 10231032	ENST00000372950	THC2496603	NM_015190	23234	Hs.732485	DnaJ (Hsp40) homolog, subfamily C, member 9	Homo sapiens DnaJ (Hsp40) homolog, subfamily C, member 9 (DNAJC9), mRNA [NM_015190]	hs|10q22.2	chr10:75002733-75002674	GO:0005634(nucleus)|GO:0035176(social behavior)	NM_015190
DUX4	0.993967	0.800711	41802.5	38394	33351.6	32650.5	GO:5634(nucleus)	GO:43565(sequence-specific DNA binding); GO:3700(transcription factor activity)		GO:6355(regulation of transcription, DNA-dependent)			double homeobox, 4	protein-coding			15709750; 11245978; 10433963; 7739628	ENST00000616429	THC2493180	NM_001293798	100288687	Hs.728749	double homeobox 4	Homo sapiens double homeobox 4 (DUX4), mRNA [NM_001293798]		chrUn_gl000228:106972-107030	GO:0000976(transcription regulatory region sequence-specific DNA binding)|GO:0005634(nucleus)|GO:0005654(nucleoplasm)|GO:0006351(transcription, DNA-dependent)|GO:0006915(apoptotic process)|GO:0008285(negative regulation of cell proliferation)|GO:0031965(nuclear membrane)|GO:0045944(positive regulation of transcription from RNA polymerase II promoter)|GO:0070317(negative regulation of G0 to G1 tra…	NM_001293798
OSBPL1A	1.29094	0.897502	1014.49	1210.16	853.051	936.07	GO:5622(intracellular)	GO:5543(phospholipid binding)	This gene encodes a member of the oxysterol-binding protein (OSBP) family, a group of intracellular lipid receptors. Most members contain an N-terminal pleckstrin homology domain and a highly conserved C-terminal OSBP-like sterol-binding domain, although some members contain only the sterol-binding domain. Transcript variants derived from alternative promoter usage and/or alternative splicing exi…	GO:8203(cholesterol metabolic process); GO:6869(lipid transport); GO:8202(steroid metabolic process); GO:16192(vesicle-mediated transport)			oxysterol-binding protein-like 1A isoform B	protein-coding			17081983; 16176980; 14702039; 12631712; 12477932; 11735225; 11483621; 11279184; 10588946	ENST00000399443	THC2467356	NM_080597	114876	Hs.370725	oxysterol binding protein-like 1A	Homo sapiens oxysterol binding protein-like 1A (OSBPL1A), transcript variant 2, mRNA [NM_080597]	hs|18q11.2	chr18:21742185-21742126	GO:0005515(protein binding)|GO:0005543(phospholipid binding)|GO:0005622(intracellular)|GO:0005634(nucleus)|GO:0005654(nucleoplasm)|GO:0005737(cytoplasm)|GO:0005765(lysosomal membrane)|GO:0005770(late endosome)|GO:0006869(lipid transport)|GO:0008203(cholesterol metabolic process)|GO:0015485(cholesterol binding)|GO:0016192(vesicle-mediated transport)|GO:0019886(antigen processing and presentation o…	NM_080597
MYPN	5.95176	1.31542	15.0983	83.0351	17.204	27.6688	GO:5634(nucleus)	GO:3779(actin binding)	MYPN is a component of the sarcomere that tethers nebulin (MIM 161650) in skeletal muscle and nebulette (MIM 605491) in cardiac muscle to alpha-actinin (see ACTN2; MIM 102573) at the Z lines (Bang et al., 2001).[supplied by OMIM]				myopalladin	protein-coding			16964243; 16381901; 15489336; 15164054; 14702039; 14583192; 12482578; 11309420; 11230166; 11076863	ENST00000354393	THC2744697	NM_032578	84665	Hs.55205	myopalladin	Homo sapiens myopalladin (MYPN), transcript variant 1, mRNA [NM_032578]	hs|10q21.3	chr10:69970993-69971052	GO:0003779(actin binding)|GO:0005515(protein binding)|GO:0005634(nucleus)|GO:0008092(cytoskeletal protein binding)|GO:0017124(SH3 domain binding)|GO:0030018(Z disc)|GO:0031674(I band)|GO:0045214(sarcomere organization)|GO:0051371(muscle alpha-actinin binding)	NM_032578
ALOX5	2.97332	0.817905	2.6132	13.7373	2.42467	3.96594	GO:5737(cytoplasm); GO:5634(nucleus)	GO:4051(arachidonate 5-lipoxygenase activity); GO:5509(calcium ion binding); GO:5506(iron ion binding); GO:16165(lipoxygenase activity); GO:46872(metal ion binding); GO:16491(oxidoreductase activity); GO:5515(protein binding)	This gene encodes a member of the lipoxygenase gene family and plays a dual role in the synthesis of leukotrienes from arachidonic acid. The encoded protein, which is expressed specifically in bone marrow-derived cells, catalyzes the conversion of arachidonic acid to 5(S)-hydroperoxy-6-trans-8,11,14-cis-eicosatetraenoic acid, and further to the allylic epoxide 5(S)-trans-7,9-trans-11,14-cis-eicos…	GO:6118(electron transport); GO:6954(inflammatory response); GO:19370(leukotriene biosynthetic process); GO:6691(leukotriene metabolic process)			arachidonate 5-lipoxygenase	protein-coding	Asthma, diminished response to antileukotriene treatment in; Atherosclerosis, susceptibility to	KEGG pathway: Arachidonic acid metabolism 00590; KEGG pathway: Linoleic acid metabolism 00591	17460547; 17072961; 16924104; 16919603; 16899822; 16750418; 16733792; 16698924; 16672272; 16531984; 16495221; 16413224; 16402861; 16361798; 16275640; 16165096; 16135563; 15933245; 15923196; 15848143; 15661803; 15616590; 15308583; 15301234; 15280375; 15219851; 15010818; 14767568; 14749922; 14702425; 14532840; 12907138; 12893830; 12859962; 12751769; 12751768; 12751728; 12695552; 12664574; 12629151;…	ENST00000610656	THC2474038	NM_000698	240	Hs.89499	arachidonate 5-lipoxygenase	Homo sapiens arachidonate 5-lipoxygenase (ALOX5), transcript variant 1, mRNA [NM_000698]	hs|10q11.21	chr10:45941417-45941476	GO:0002540(leukotriene production involved in inflammatory response)|GO:0004051(arachidonate 5-lipoxygenase activity)|GO:0005506(iron ion binding)|GO:0005515(protein binding)|GO:0005615(extracellular space)|GO:0005635(nuclear envelope)|GO:0005641(nuclear envelope lumen)|GO:0005829(cytosol)|GO:0006691(leukotriene metabolic process)|GO:0016363(nuclear matrix)|GO:0019369(arachidonic acid metabolic p…	NM_000698
DUSP13	2.17549	1.16895	344.295	692.112	327.558	468.145		GO:16787(hydrolase activity); GO:16791(phosphoric monoester hydrolase activity); GO:4725(protein tyrosine phosphatase activity); GO:8138(protein tyrosine/serine/threonine phosphatase activity)	Members of the protein-tyrosine phosphatase superfamily cooperate with protein kinases to regulate cell proliferation and differentiation. This superfamily is separated into two families based on the substrate that is dephosphorylated. One family, the dual specificity phosphatases (DSPs) acts on both phosphotyrosine and phosphoserine/threonine residues. This gene encodes different but related DSP…	GO:7126(meiosis); GO:6470(protein amino acid dephosphorylation); GO:7283(spermatogenesis)			muscle-restricted dual specificity phosphatase isoform 1	protein-coding			17044055; 16189514; 15761153; 15489334; 15252030; 15164054; 14702039; 12477932; 10585869	ENST00000607131	THC2475084	NM_001007271	51207	Hs.178170	dual specificity phosphatase 13	Homo sapiens dual specificity phosphatase 13 (DUSP13), transcript variant 1, mRNA [NM_001007271]	hs|10q22.2	chr10:76854275-76854216	GO:0004725(protein tyrosine phosphatase activity)|GO:0005737(cytoplasm)|GO:0006470(protein dephosphorylation)|GO:0007126(meiosis)|GO:0007283(spermatogenesis)|GO:0008138(protein tyrosine/serine/threonine phosphatase activity)|GO:0035335(peptidyl-tyrosine dephosphorylation)	NM_001007271
FAM53B	0.782539	0.881487	56.8375	41.0988	46.9871	50.6398	GO:5575(cellular_component)	GO:3674(molecular_function)		GO:8150(biological_process)			hypothetical protein LOC9679	protein-coding			15489334; 14702039; 12477932; 12107410; 8590280	ENST00000494792	THC2475876	NM_014661	9679	Hs.129195	family with sequence similarity 53, member B	Homo sapiens family with sequence similarity 53, member B (FAM53B), mRNA [NM_014661]	hs|10q26.13	chr10:126370389-126370330	GO:0003674(molecular_function)|GO:0005575(cellular_component)|GO:0008150(biological_process)	NM_014661
CPT1A	1.32305	0.997224	1368.44	1672.97	1451.09	1769.23	GO:16021(integral to membrane); GO:16020(membrane); GO:5743(mitochondrial inner membrane); GO:5739(mitochondrion); GO:19867(outer membrane)	GO:8415(acyltransferase activity); GO:4095(carnitine O-palmitoyltransferase activity); GO:16740(transferase activity)	The mitochondrial oxidation of long-chain fatty acids is initiated by the sequential action of carnitine palmitoyltransferase I (which is located in the outer membrane and is detergent-labile) and carnitine palmitoyltransferase II (which is located in the inner membrane and is detergent-stable), together with a carnitine-acylcarnitine translocase. CPT I is the key enzyme in the carnitine-dependen…	GO:6635(fatty acid beta-oxidation); GO:6631(fatty acid metabolic process); GO:6629(lipid metabolic process); GO:6810(transport)			carnitine palmitoyltransferase 1A isoform 1	protein-coding	CPT deficiency, hepatic, type IA	KEGG pathway: Adipocytokine signaling pathway 04920; KEGG pathway: Fatty acid metabolism 00071; KEGG pathway: PPAR signaling pathway 03320	16806233; 16697732; 16271724; 16246309; 15846373; 15669684; 15489334; 14711372; 14517221; 12477932; 12464674; 12189492; 12111367; 11441142; 11350182; 11001805; 10408760; 9691089; 9070950; 9070836; 7892212	ENST00000539743	THC2464485	NM_001031847	1374	Hs.503043	carnitine palmitoyltransferase 1A (liver)	Homo sapiens carnitine palmitoyltransferase 1A (liver) (CPT1A), transcript variant 2, mRNA [NM_001031847]	hs|11q13.3	chr11:68527122-68527063	GO:0001676(long-chain fatty acid metabolic process)|GO:0004095(carnitine O-palmitoyltransferase activity)|GO:0005739(mitochondrion)|GO:0005741(mitochondrial outer membrane)|GO:0005743(mitochondrial inner membrane)|GO:0006006(glucose metabolic process)|GO:0006635(fatty acid beta-oxidation)|GO:0006641(triglyceride metabolic process)|GO:0006853(carnitine shuttle)|GO:0007623(circadian rhythm)|GO:0009…	NM_001031847
PRR34	2.431	1.27235	19.123	42.9565	14.0478	21.8532							hypothetical protein LOC55267	protein-coding			16344560; 14702039	ENST00000396008	THC2485776	NM_018280	55267	Hs.567529	proline rich 34	Homo sapiens proline rich 34 (PRR34), mRNA [NM_018280]	hs|22q13.31	chr22:46446864-46446805		NM_018280
CORO1B	1.22087	0.752393	428.101	482.954	360.947	332.036		GO:3779(actin binding); GO:5515(protein binding)	Members of the coronin family, such as CORO1B, are WD repeat-containing actin-binding proteins that regulate cell motility (Cai et al., 2005).[supplied by OMIM]				coronin, actin binding protein, 1B	protein-coding			17350576; 16027158; 15489334; 12477932; 9915840; 9778037	ENST00000539970	NP1190831	NM_020441	57175	Hs.6191	coronin, actin binding protein, 1B	Homo sapiens coronin, actin binding protein, 1B (CORO1B), transcript variant 1, mRNA [NM_020441]	hs|11q13.2	chr11:67207834-67207704	GO:0001725(stress fiber)|GO:0005515(protein binding)|GO:0005737(cytoplasm)|GO:0005884(actin filament)|GO:0005886(plasma membrane)|GO:0005925(focal adhesion)|GO:0015629(actin cytoskeleton)|GO:0016477(cell migration)|GO:0030027(lamellipodium)|GO:0030036(actin cytoskeleton organization)|GO:0031252(cell leading edge)|GO:0031529(ruffle organization)|GO:0034316(negative regulation of Arp2/3 complex-med…	NM_020441
SCT	1.46485	1.10354	31.0487	42.0267	20.2301	27.2949	GO:5576(extracellular region)	GO:5179(hormone activity)	Secretin belongs to the glucagon family. This protein is an endocrine hormone and its major site of production is the endocrine S cells located in the proximal small intestinal mucosa. The release of active secretin is stimulated by either fatty acids or an acidic pH in the duodenum. This hormone stimulates the secretion of bicarbonate-rich pancreatic fluids and has also been shown to regulate th…	GO:30157(pancreatic juice secretion)			secretin preproprotein	protein-coding		KEGG pathway: Neuroactive ligand-receptor interaction 04080	16888198; 16888194; 15706223; 15610158; 15118068; 12160732; 12133828; 11814635; 11278902; 11060443; 10807420; 10764961; 10576771; 9440501; 8579602; 7782300; 2315322	ENST00000176195	THC2491028	NM_021920	6343	Hs.632324	secretin	Homo sapiens secretin (SCT), mRNA [NM_021920]	hs|11p15.5	chr11:626770-626711	GO:0005179(hormone activity)|GO:0005575(cellular_component)|GO:0005576(extracellular region)|GO:0008542(visual learning)|GO:0021542(dentate gyrus development)|GO:0030157(pancreatic juice secretion)|GO:0043524(negative regulation of neuron apoptotic process)|GO:0097150(neuronal stem cell maintenance)	NM_021920
PSMC3	0.552946	0.825228	3626.45	1852.9	3399.08	3429.51	GO:5737(cytoplasm); GO:5829(cytosol); GO:5634(nucleus); GO:502(proteasome complex (sensu Eukaryota))	GO:5524(ATP binding); GO:16787(hydrolase activity); GO:17111(nucleoside-triphosphatase activity); GO:166(nucleotide binding); GO:5515(protein binding); GO:3713(transcription coactivator activity); GO:3714(transcription corepressor activity)	The 26S proteasome is a multicatalytic proteinase complex with a highly ordered structure composed of 2 complexes, a 20S core and a 19S regulator. The 20S core is composed of 4 rings of 28 non-identical subunits; 2 rings are composed of 7 alpha subunits and 2 rings are composed of 7 beta subunits. The 19S regulator is composed of a base, which contains 6 ATPase subunits and 2 non-ATPase subunits,…	GO:30163(protein catabolic process)			proteasome 26S ATPase subunit 3	protein-coding		KEGG pathway: Proteasome 03050; Reactome Event:Cell Cycle (Mitotic) 69278; Reactome Event:Cell Cycle Checkpoints 69620; Reactome Event:DNA Replication 69306; Reactome Event:HIV Infection 162906; Reactome Event:Signaling by Wnt 195721	17353931; 17220478; 16713569; 15489334; 15342556; 15221960; 14743216; 14665636; 14614829; 14610662; 14564014; 14557625; 14556007; 14550573; 14528301; 14528300; 14527406; 12970355; 12920286; 12914693; 12859895; 12840737; 12830140; 12809610; 12808466; 12808465; 12750511; 12719574; 12477932; 12419264; 12167863; 11463857; 10893419; 10806355; 10799514; 10339605; 9846577; 9811770; 9714759; 9473509; 937…	ENST00000530887	NP1210688	NM_002804	5702	Hs.250758	proteasome (prosome, macropain) 26S subunit, ATPase, 3	Homo sapiens proteasome (prosome, macropain) 26S subunit, ATPase, 3 (PSMC3), mRNA [NM_002804]	hs|11p11.2	chr11:47444493-47444434	GO:0000082(G1/S transition of mitotic cell cycle)|GO:0000209(protein polyubiquitination)|GO:0000278(mitotic cell cycle)|GO:0000502(proteasome complex)|GO:0000932(cytoplasmic mRNA processing body)|GO:0001824(blastocyst development)|GO:0002474(antigen processing and presentation of peptide antigen via MHC class I)|GO:0002479(antigen processing and presentation of exogenous peptide antigen via MHC c…	NM_002804
GYLTL1B	0.835893	0.889523	173.613	134.098	133.716	145.425	GO:30173(integral to Golgi membrane); GO:16021(integral to membrane); GO:16020(membrane)	GO:16758(transferase activity, transferring hexosyl groups)		GO:16051(carbohydrate biosynthetic process); GO:9101(glycoprotein biosynthetic process); GO:6688(glycosphingolipid biosynthetic process); GO:46716(muscle maintenance)			glycosyltransferase-like 1B	protein-coding			16341674; 15958417; 15752776; 15661757; 15498874; 15489334; 14702039; 12477932	ENST00000530437	THC2479774	NM_152312	120071	Hs.86543	glycosyltransferase-like 1B	Homo sapiens glycosyltransferase-like 1B (GYLTL1B), transcript variant 1, mRNA [NM_152312]	hs|11p11.2	chr11:45950427-45950486	GO:0000139(Golgi membrane)|GO:0015020(glucuronosyltransferase activity)|GO:0016021(integral to membrane)|GO:0030145(manganese ion binding)|GO:0035269(protein O-linked mannosylation)|GO:0042285(xylosyltransferase activity)|GO:0046716(muscle cell homeostasis)	NM_152312
NDUFS5	0.810969	0.824998	38061.8	28522.2	32137.6	32416.4	GO:5747(mitochondrial respiratory chain complex I); GO:5739(mitochondrion)	GO:8137(NADH dehydrogenase (ubiquinone) activity); GO:3954(NADH dehydrogenase activity); GO:16491(oxidoreductase activity)		GO:6120(mitochondrial electron transport, NADH to ubiquinone); GO:32981(mitochondrial respiratory chain complex I assembly)			NADH dehydrogenase (ubiquinone) Fe-S protein 5, 15kDa (NADH-coenzyme Q reductase)	protein-coding		KEGG pathway: Oxidative phosphorylation 00190; Reactome Event:Electron Transport Chain 163200	16826196; 15489334; 12477932; 11112787; 11042152; 10070614; 9878551; 9763677; 9653160	ENST00000372969	THC2469488	NM_004552	4725	Hs.632385	NADH dehydrogenase (ubiquinone) Fe-S protein 5, 15kDa (NADH-coenzyme Q reductase)	Homo sapiens NADH dehydrogenase (ubiquinone) Fe-S protein 5, 15kDa (NADH-coenzyme Q reductase) (NDUFS5), transcript variant 1, mRNA [NM_004552]	hs|1p34.3	chr1:39500182-39500241	GO:0005739(mitochondrion)|GO:0005743(mitochondrial inner membrane)|GO:0005747(mitochondrial respiratory chain complex I)|GO:0005758(mitochondrial intermembrane space)|GO:0006120(mitochondrial electron transport, NADH to ubiquinone)|GO:0008137(NADH dehydrogenase (ubiquinone) activity)|GO:0022904(respiratory electron transport chain)|GO:0032981(mitochondrial respiratory chain complex I assembly)|GO…	NM_004552
VPS51	1.29201	0.991783	5276.64	6299.6	4151.81	5034.44	GO:16021(integral to membrane)	GO:3674(molecular_function)		GO:8150(biological_process)			hypothetical protein LOC738	protein-coding			15498874; 15489334; 12477932; 9286704	ENST00000534591	THC2467873	NM_013265	738	Hs.277517	vacuolar protein sorting 51 homolog (S. cerevisiae)	Homo sapiens vacuolar protein sorting 51 homolog (S. cerevisiae) (VPS51), transcript variant 1, mRNA [NM_013265]	hs|11q13.1	chr11:64878902-64878961	GO:0000938(GARP complex)|GO:0003674(molecular_function)|GO:0005515(protein binding)|GO:0005794(Golgi apparatus)|GO:0006869(lipid transport)|GO:0006914(autophagy)|GO:0015031(protein transport)|GO:0016021(integral to membrane)|GO:0042147(retrograde transport, endosome to Golgi)	NM_013265
CDCA5	0.145083	0.943018	14232.1	1907.97	8948.08	10316.9	GO:8278(cohesin complex); GO:5737(cytoplasm); GO:5634(nucleus)	GO:3682(chromatin binding); GO:5515(protein binding)		GO:82(G1/S transition of mitotic cell cycle); GO:7049(cell cycle); GO:51301(cell division); GO:7067(mitosis); GO:7076(mitotic chromosome condensation); GO:7080(mitotic metaphase plate congression)			cell division cycle associated 5	protein-coding			17361102; 17081983; 16964243; 15837422; 15489334; 14702039; 12477932; 12188893	ENST00000275517	THC2465959	NM_080668	113130	Hs.434886	cell division cycle associated 5	Homo sapiens cell division cycle associated 5 (CDCA5), mRNA [NM_080668]	hs|11q13.1	chr11:64845055-64844996	GO:0000082(G1/S transition of mitotic cell cycle)|GO:0000278(mitotic cell cycle)|GO:0000775(chromosome, centromeric region)|GO:0000790(nuclear chromatin)|GO:0003682(chromatin binding)|GO:0005515(protein binding)|GO:0005634(nucleus)|GO:0005654(nucleoplasm)|GO:0005694(chromosome)|GO:0005737(cytoplasm)|GO:0005829(cytosol)|GO:0005886(plasma membrane)|GO:0006302(double-strand break repair)|GO:0007064(…	NM_080668
RELA	0.99011	0.83169	1449.62	1326.26	1468.01	1492.76	GO:5737(cytoplasm); GO:5634(nucleus); GO:5667(transcription factor complex)	GO:51059(NF-kappaB binding); GO:3705(RNA polymerase II transcription factor activity, enhancer binding); GO:42802(identical protein binding); GO:42301(phosphate binding); GO:47485(protein N-terminus binding); GO:4672(protein kinase activity); GO:19901(protein kinase binding); GO:4871(signal transducer activity); GO:3700(transcription factor activity)	NFKB1 (MIM 164011) or NFKB2 (MIM 164012) is bound to REL (MIM 164910), RELA, or RELB (MIM 604758) to form the NFKB complex. The p50 (NFKB1)/p65 (RELA) heterodimer is the most abundant form of NFKB. The NFKB complex is inhibited by I-kappa-B proteins (NFKBIA, MIM 164008 or NFKBIB, MIM 604495), which inactivate NFKB by trapping it in the cytoplasm. Phosphorylation of serine residues on the I-kappa-…	GO:51092(activation of NF-kappaB transcription factor); GO:6916(anti-apoptosis); GO:6968(cellular defense response); GO:19221(cytokine and chemokine mediated signaling pathway); GO:51607(defense response to virus); GO:1942(hair follicle development); GO:6954(inflammatory response); GO:42177(negative regulation of protein catabolic process); GO:9887(organ morphogenesis); GO:43123(positive regulati…			RELA protein	protein-coding		KEGG pathway: Adipocytokine signaling pathway 04920; KEGG pathway: Apoptosis 04210; KEGG pathway: Chronic myeloid leukemia 05220; KEGG pathway: Epithelial cell signaling in Helicobacter pylori infection 05120; KEGG pathway: Pancreatic cancer 05212; KEGG pathway: Small cell lung cancer 05222; KEGG pathway: Toll-like receptor signaling pathway 04620; Reactome Event:Signaling in Immune System 168256	17452529; 17301240; 17207971; 17196614; 17167080; 17158457; 17085785; 17079333; 17070014; 17054067; 17041012; 17012367; 17003035; 16998237; 16982623; 16966488; 16940169; 16931600; 16829531; 16785565; 16735506; 16728495; 16723503; 16608838; 16584809; 16573520; 16497732; 16497702; 16477006; 16410078; 16407283; 16322332; 16285952; 16243805; 16214042; 16186799; 16135789; 16105840; 16081638; 16052512;…	ENST00000531484	NP099839	NM_021975	5970	Hs.502875	v-rel avian reticuloendotheliosis viral oncogene homolog A	Homo sapiens v-rel avian reticuloendotheliosis viral oncogene homolog A (RELA), transcript variant 1, mRNA [NM_021975]	hs|11q13.1	chr11:65421710-65421651	GO:0000122(negative regulation of transcription from RNA polymerase II promoter)|GO:0000978(RNA polymerase II core promoter proximal region sequence-specific DNA binding)|GO:0000980(RNA polymerase II distal enhancer sequence-specific DNA binding)|GO:0001077(RNA polymerase II core promoter proximal region sequence-specific DNA binding transcription factor activity involved in positive regulation o…	NM_021975
PELI3	1.12554	1.01593	2003.72	2083.93	1593.12	1978.82		GO:5515(protein binding)	Toll-like receptors (TLRs; see MIM 603030) and IL1R (IL1R1; MIM 147810) are part of the innate immune response aimed at mobilizing defense mechanisms in response in infection or injury. Pellino proteins, such as PELI3, are intermediate components in the signaling cascades initiated by TLRs and IL1R (Jensen and Whitehead, 2003).[supplied by OMIM]				pellino 3 alpha isoform 1	protein-coding			15917247; 15489334; 14702039; 12874243; 12477932	ENST00000532970	THC2683555	NM_145065	246330	Hs.656875	pellino E3 ubiquitin protein ligase family member 3	Homo sapiens pellino E3 ubiquitin protein ligase family member 3 (PELI3), transcript variant 1, mRNA [NM_145065]	hs|11q13.2	chr11:66244673-66244732	GO:0004842(ubiquitin-protein ligase activity)|GO:0005829(cytosol)|GO:0008063(Toll signaling pathway)|GO:0010804(negative regulation of tumor necrosis factor-mediated signaling pathway)|GO:0016874(ligase activity)|GO:0031397(negative regulation of protein ubiquitination)|GO:0032480(negative regulation of type I interferon production)|GO:0045751(negative regulation of Toll signaling pathway)|GO:005…	NM_145065
SLC29A2	1.08221	1.16758	2.7371	2.9328	3.96421	7.13764	GO:5887(integral to plasma membrane); GO:16020(membrane); GO:5730(nucleolus); GO:5634(nucleus)	GO:5337(nucleoside transporter activity)		GO:8283(cell proliferation); GO:6139(nucleobase, nucleoside, nucleotide and nucleic acid metabolic process); GO:15858(nucleoside transport); GO:6810(transport)			solute carrier family 29 (nucleoside transporters), member 2	protein-coding			16924660; 16214850; 15649894; 15644498; 15489334; 15386342; 14702039; 14612157; 12838422; 12820662; 12590919; 12527552; 12477932; 12411296; 12006583; 9478986; 9396714; 9192854; 7639753	ENST00000546034	THC2464653	NM_001532	3177	Hs.569017	solute carrier family 29 (equilibrative nucleoside transporter), member 2	Homo sapiens solute carrier family 29 (equilibrative nucleoside transporter), member 2 (SLC29A2), transcript variant 2, mRNA [NM_001532]	hs|11q13.2	chr11:66131783-66131724	GO:0005337(nucleoside transmembrane transporter activity)|GO:0005730(nucleolus)|GO:0005886(plasma membrane)|GO:0005887(integral to plasma membrane)|GO:0006139(nucleobase-containing compound metabolic process)|GO:0008283(cell proliferation)|GO:0015858(nucleoside transport)|GO:0016323(basolateral plasma membrane)|GO:0031965(nuclear membrane)|GO:0055085(transmembrane transport)	NM_001532
STT3A	0.892666	0.754068	3949.96	3258.15	3321.92	3062.65	GO:5783(endoplasmic reticulum); GO:16021(integral to membrane); GO:16020(membrane); GO:5624(membrane fraction); GO:8250(oligosaccharyl transferase complex)	GO:4579(dolichyl-diphosphooligosaccharide-protein glycotransferase activity); GO:16740(transferase activity)		GO:18279(protein amino acid N-linked glycosylation via asparagine); GO:6486(protein amino acid glycosylation)			integral membrane protein 1	protein-coding			15835887; 12887896; 12477932; 10234787; 8941377; 8838310; 8634329	ENST00000525946	THC2467910	NM_152713	3703	Hs.504237	STT3A, subunit of the oligosaccharyltransferase complex (catalytic)	Homo sapiens STT3A, subunit of the oligosaccharyltransferase complex (catalytic) (STT3A), transcript variant 2, mRNA [NM_152713]	hs|11q24.2	chr11:125489999-125490703	GO:0004579(dolichyl-diphosphooligosaccharide-protein glycotransferase activity)|GO:0005515(protein binding)|GO:0005789(endoplasmic reticulum membrane)|GO:0008250(oligosaccharyltransferase complex)|GO:0016020(membrane)|GO:0016021(integral to membrane)|GO:0018279(protein N-linked glycosylation via asparagine)|GO:0043686(co-translational protein modification)|GO:0043687(post-translational protein mo…	NM_152713
KIRREL3	2.55593	0.965308	16.8918	39.8944	21.3719	25.2236	GO:5576(extracellular region); GO:16021(integral to membrane); GO:5886(plasma membrane)	GO:30165(PDZ domain binding); GO:5515(protein binding)	NEPH2 is a member of the nephrin-like protein family, which includes NEPH1 (KIRREL; MIM 607428) and NEPH3 (MIM 607762). The cytoplasmic domains of these proteins interact with the C terminus of podocin (NPHS2; MIM 604766), and the genes are expressed in kidney podocytes, cells involved in ensuring size- and charge-selective ultrafiltration (Sellin et al., 2003).[supplied by OMIM]	GO:30097(hemopoiesis)			KIAA1867 protein	protein-coding			15489334; 12975309; 12477932; 12424224; 11347906	ENST00000525144	NP1136546	NM_032531	84623	Hs.376015	kin of IRRE like 3 (Drosophila)	Homo sapiens kin of IRRE like 3 (Drosophila) (KIRREL3), transcript variant 1, mRNA [NM_032531]	hs|11q24.2	chr11:126293470-126293411	GO:0001764(neuron migration)|GO:0002121(inter-male aggressive behavior)|GO:0005515(protein binding)|GO:0005576(extracellular region)|GO:0005886(plasma membrane)|GO:0016021(integral to membrane)|GO:0021740(principal sensory nucleus of trigeminal nerve development)|GO:0030097(hemopoiesis)|GO:0030424(axon)|GO:0043198(dendritic shaft)|GO:0048812(neuron projection morphogenesis)|GO:0072102(glomerulus …	NM_032531
YAP1	0.715702	0.65644	5061.51	3347.35	4394.99	3527.37	GO:5667(transcription factor complex)	GO:5515(protein binding); GO:16563(transcriptional activator activity)	This gene encodes the human ortholog of chicken YAP protein which binds to the SH3 domain of the Yes proto-oncogene product. This protein contains a WW domain that is found in various structural, regulatory and signaling molecules in yeast, nematode, and mammals, and may be involved in protein-protein interaction.	GO:45944(positive regulation of transcription from RNA polymerase II promoter)			Yes-associated protein 1, 65 kD	protein-coding			17110958; 17081983; 16964243; 16894141; 16772533; 16596258; 16061658; 15800888; 15324660; 15302935; 15096513; 15023535; 12807903; 12535517; 12477932; 12118366; 11743730; 11358867; 11278685; 11278422; 10562288; 10228168; 9305852; 9202023; 7782338; 7644498	ENST00000531439	NP796537	NM_006106	10413	Hs.503692	Yes-associated protein 1	Homo sapiens Yes-associated protein 1 (YAP1), transcript variant 2, mRNA [NM_006106]	hs|11q22.2	chr11:102100584-102100643	GO:0000902(cell morphogenesis)|GO:0000979(RNA polymerase II core promoter sequence-specific DNA binding)|GO:0001076(RNA polymerase II transcription factor binding transcription factor activity)|GO:0001570(vasculogenesis)|GO:0003143(embryonic heart tube morphogenesis)|GO:0003682(chromatin binding)|GO:0003713(transcription coactivator activity)|GO:0003714(transcription corepressor activity)|GO:0005…	NM_006106
IL18	0.739129	0.816537	99.0576	67.6545	98.9669	98.8013	GO:5576(extracellular region); GO:5615(extracellular space)	GO:5149(interleukin-1 receptor binding); GO:4871(signal transducer activity)	The protein encoded by this gene is a proinflammatory cytokine. This cytokine can induce the IFN-gamma production of T cells. The combination of this cytokine and IL12 has been shown to inhibit IL4 dependent IgE and IgG1 production, and enhance IgG2a production of B cells. IL-18 binding protein (IL18BP) can specifically interact with this cytokine, and thus negatively regulate its biological acti…	GO:42088(T-helper 1 type immune response); GO:42092(T-helper 2 type immune response); GO:1525(angiogenesis); GO:7267(cell-cell signaling); GO:42033(chemokine biosynthetic process); GO:42253(granulocyte macrophage colony-stimulating factor biosynthetic process); GO:6955(immune response); GO:8625(induction of apoptosis via death domain receptors); GO:42095(interferon-gamma biosynthetic process); GO…			interleukin 18 proprotein	protein-coding		KEGG pathway: Cytokine-cytokine receptor interaction 04060	17301041; 17262717; 17252172; 17237446; 17235324; 17192354; 17142727; 17117487; 17075246; 17072982; 17055358; 17027359; 17001321; 16979683; 16943580; 16903774; 16883062; 16842597; 16839849; 16827865; 16806233; 16772281; 16767839; 16738942; 16671950; 16650813; 16621994; 16563174; 16556702; 16516851; 16514436; 16493047; 16443795; 16428475; 16420594; 16406656; 16405895; 16373926; 16358956; 16339124;…	ENST00000528832	NP1072844	NM_001562	3606	Hs.83077	interleukin 18	Homo sapiens interleukin 18 (IL18), transcript variant 1, mRNA [NM_001562]	hs|11q23.1	chr11:112020870-112020811	GO:0000165(MAPK cascade)|GO:0001525(angiogenesis)|GO:0005125(cytokine activity)|GO:0005515(protein binding)|GO:0005576(extracellular region)|GO:0005615(extracellular space)|GO:0005829(cytosol)|GO:0006954(inflammatory response)|GO:0006955(immune response)|GO:0007267(cell-cell signaling)|GO:0010628(positive regulation of gene expression)|GO:0030101(natural killer cell activation)|GO:0030155(regulat…	NM_001562
ZBTB16	1.66019	1.01755	71.1078	109.085	68.3417	85.0234	GO:16605(PML body); GO:5622(intracellular); GO:16607(nuclear speck); GO:5634(nucleus); GO:17053(transcriptional repressor complex)	GO:3677(DNA binding); GO:46872(metal ion binding); GO:42803(protein homodimerization activity); GO:16566(specific transcriptional repressor activity); GO:8270(zinc ion binding)	This gene is a member of the Krueppel C2H2-type zinc-finger protein family and encodes a zinc finger transcription factor that contains nine Kruppel-type zinc finger domains at the carboxyl terminus. This protein is located in the nucleus, is involved in cell cycle progression, and interacts with a histone deacetylase. Specific instances of aberrant gene rearrangement at this locus have been asso…	GO:6915(apoptosis); GO:7417(central nervous system development); GO:1823(mesonephros development); GO:30099(myeloid cell differentiation); GO:45638(negative regulation of myeloid cell differentiation); GO:45892(negative regulation of transcription, DNA-dependent); GO:6350(transcription)			promyelocytic leukemia zinc finger protein	protein-coding	Leukemia, acute promyelocytic, PL2F/RARA type		17118363; 17082479; 16828757; 16676348; 16637071; 16189514; 16169070; 15964811; 15949438; 15623533; 15489334; 15467736; 15231748; 15219838; 15196694; 15077196; 15065091; 14982881; 14702039; 14657020; 14645547; 14597771; 14527952; 14521715; 12970399; 12821938; 12802276; 12590135; 12477932; 12460926; 12408802; 12242665; 12145280; 12004059; 11964310; 11929873; 11920278; 11719366; 11175338; 11161217;…	ENST00000539918	THC2470831	NM_006006	7704	Hs.591945	zinc finger and BTB domain containing 16	Homo sapiens zinc finger and BTB domain containing 16 (ZBTB16), transcript variant 1, mRNA [NM_006006]	hs|11q23.2	chr11:114117992-114118051	GO:0000122(negative regulation of transcription from RNA polymerase II promoter)|GO:0000980(RNA polymerase II distal enhancer sequence-specific DNA binding)|GO:0001206(RNA polymerase II distal enhancer sequence-specific DNA binding transcription factor activity involved in negative regulation of transcription)|GO:0001823(mesonephros development)|GO:0003677(DNA binding)|GO:0003690(double-stranded …	NM_006006
TREH	1.08221	0.629855	4.04645	4.27323	6.4928	3.94455	GO:46658(anchored to plasma membrane); GO:5886(plasma membrane)	GO:48503(GPI anchor binding); GO:4555(alpha,alpha-trehalase activity); GO:16798(hydrolase activity, acting on glycosyl bonds)	This gene encodes an enzyme that hydrolyses trehalose, a disaccharide formed from two glucose molecules found mainly in fungi, plants, and insects. A partial duplication of this gene is located adjacent to this locus on chromosome 11.	GO:8152(metabolic process); GO:5993(trehalose catabolic process); GO:5991(trehalose metabolic process)			trehalase	protein-coding		KEGG pathway: Starch and sucrose metabolism 00500; Reactome Event:Metabolism of carbohydrates 71387	14702039; 12477932; 9427547; 9373149; 8773341; 8125298; 4737205; 2619709	ENST00000531295	NP1457347	NM_007180	11181	Hs.129712	trehalase (brush-border membrane glycoprotein)	Homo sapiens trehalase (brush-border membrane glycoprotein) (TREH), transcript variant 1, mRNA [NM_007180]	hs|11q23.3	chr11:118531328-118531269	GO:0004555(alpha,alpha-trehalase activity)|GO:0005886(plasma membrane)|GO:0005975(carbohydrate metabolic process)|GO:0005991(trehalose metabolic process)|GO:0005993(trehalose catabolic process)|GO:0009405(pathogenesis)|GO:0009887(organ morphogenesis)|GO:0044245(polysaccharide digestion)|GO:0044281(small molecule metabolic process)|GO:0046658(anchored to plasma membrane)|GO:0070062(extracellular v…	NM_007180
	1.08221	0.817905	2.87923	3.02252	2.49828	4.42657	GO:0016021(integral to membrane)	GO:0004872(receptor activity);GO:0004984(olfactory receptor activity)		GO:0007165(signal transduction);GO:0007186(G-protein coupled receptor protein signaling pathway)								ENST00000355343	THC2710841			Hs.512487		olfactory receptor, family 10, subfamily D, member 1 pseudogene [Source:HGNC Symbol;Acc:HGNC:8166] [ENST00000355343]	hs|11q24.2	chr11:124029515-124029574		ENST00000355343
SPA17	0.874656	0.936028	1965.12	1588.24	1436.23	1643.66	GO:16020(membrane)	GO:8603(cAMP-dependent protein kinase regulator activity)	This gene encodes a protein present at the cell surface. Studies in rabbit suggest that in sperm the protein is involved in fertilization by binding to the zona pellucida of the oocyte. Other studies in rabbit suggest that it is also involved in additional cell-cell adhesion functions such as immune cell migration and metastasis.	GO:7339(binding of sperm to zona pellucida); GO:7165(signal transduction); GO:7338(single fertilization); GO:7283(spermatogenesis)			sperm autoantigenic protein 17	protein-coding			17230514; 15489334; 15381930; 15257753; 14712480; 14566839; 12739786; 12530914; 12477932; 12393185; 12213290; 11415432; 10591629; 9378618; 8688458; 7578682; 7525387	ENST00000524614	THC2471715	NM_017425	53340	Hs.286233	sperm autoantigenic protein 17	Homo sapiens sperm autoantigenic protein 17 (SPA17), mRNA [NM_017425]	hs|11q24.2	chr11:124561634-124564213	GO:0003351(epithelial cilium movement)|GO:0005516(calmodulin binding)|GO:0005737(cytoplasm)|GO:0007283(spermatogenesis)|GO:0007338(single fertilization)|GO:0007339(binding of sperm to zona pellucida)|GO:0016020(membrane)|GO:0031514(motile cilium)|GO:0072372(primary cilium)	NM_017425
EIF4G2	0.754447	0.697814	29016.7	20228.6	23902	20392.6	GO:16281(eukaryotic translation initiation factor 4F complex)	GO:3723(RNA binding); GO:5515(protein binding); GO:3743(translation initiation factor activity)	Translation initiation is mediated by specific recognition of the cap structure by eukaryotic translation initiation factor 4F (eIF4F), which is a cap binding protein complex that consists of three subunits: eIF4A, eIF4E and eIF4G. The protein encoded by this gene shares similarity with the C-terminal region of eIF4G that contains the binding sites for eIF4A and eIF3; eIF4G, in addition, contains…	GO:7050(cell cycle arrest); GO:8219(cell death); GO:6446(regulation of translational initiation)			eukaryotic translation initiation factor 4 gamma, 2 isoform 1	protein-coding			17353931; 17237356; 16932749; 16410684; 16344560; 16289705; 16166382; 15718103; 15489334; 15361857; 15345747; 15302935; 15231748; 15016848; 14702039; 14507913; 12703993; 12665801; 12505164; 12477932; 11943866; 11511540; 11331597; 11175261; 11172724; 10611228; 10394359; 9878069; 9373149; 9372926; 9049310; 9032289; 9027506; 8125298	ENST00000396525	THC2579816	NM_001418	1982	Hs.183684	eukaryotic translation initiation factor 4 gamma, 2	Homo sapiens eukaryotic translation initiation factor 4 gamma, 2 (EIF4G2), transcript variant 1, mRNA [NM_001418]	hs|11p15.3	chr11:10818627-10818593	GO:0003743(translation initiation factor activity)|GO:0005515(protein binding)|GO:0005829(cytosol)|GO:0006413(translational initiation)|GO:0006446(regulation of translational initiation)|GO:0007050(cell cycle arrest)|GO:0008135(translation factor activity, nucleic acid binding)|GO:0008219(cell death)|GO:0016020(membrane)|GO:0016281(eukaryotic translation initiation factor 4F complex)|GO:0019221(c…	NM_001418
TMX2	0.511624	0.690527	7208.18	3407.73	6367.24	5375.62		GO:0005489(electron transporter activity)		GO:45454(cell redox homeostasis)			thioredoxin-related transmembrane protein 2	protein-coding			16303743; 12975309; 12670024; 12477932; 10810093; 9373149; 8125298	ENST00000529403	THC2539832	NM_015959	51075	Hs.654965	thioredoxin-related transmembrane protein 2	Homo sapiens thioredoxin-related transmembrane protein 2 (TMX2), transcript variant 1, mRNA [NM_015959]	hs|11q12.1	chr11:57508264-57508323	GO:0003674(molecular_function)|GO:0005575(cellular_component)|GO:0008150(biological_process)|GO:0016021(integral to membrane)|GO:0045454(cell redox homeostasis)	NM_015959
ATP9B	0.838008	0.874152	735.661	569.659	668.559	714.536	GO:16021(integral to membrane); GO:16020(membrane)	GO:5524(ATP binding); GO:15662(ATPase activity, coupled to transmembrane movement of ions, phosphorylative mechanism); GO:19829(cation-transporting ATPase activity); GO:16787(hydrolase activity); GO:287(magnesium ion binding); GO:166(nucleotide binding); GO:4012(phospholipid-translocating ATPase activity)		GO:15917(aminophospholipid transport); GO:8152(metabolic process); GO:15914(phospholipid transport); GO:6810(transport)			ATPase, Class II, type 9B	protein-coding			16177791; 14702039; 12477932; 11124703; 11015572; 9548971	ENST00000458297	THC2473600	NM_198531	374868	Hs.465475	ATPase, class II, type 9B	Homo sapiens ATPase, class II, type 9B (ATP9B), mRNA [NM_198531]	hs|18q23	chr18:77137941-77138000	GO:0000287(magnesium ion binding)|GO:0004012(phospholipid-translocating ATPase activity)|GO:0005524(ATP binding)|GO:0005768(endosome)|GO:0005802(trans-Golgi network)|GO:0005886(plasma membrane)|GO:0006890(retrograde vesicle-mediated transport, Golgi to ER)|GO:0006897(endocytosis)|GO:0008152(metabolic process)|GO:0016021(integral to membrane)|GO:0045332(phospholipid translocation)|GO:0048471(perin…	NM_198531
MS4A5	5.46869	5.0451	4.2293	25.2663	3.79944	30.8416	GO:16021(integral to membrane); GO:16020(membrane)	GO:4872(receptor activity)	This gene encodes a member of the membrane-spanning 4A gene family. Members of this nascent protein family are characterized by common structural features and similar intron/exon splice boundaries and display unique expression patterns among hematopoietic cells and nonlymphoid tissues. Though this member is not expressed in hematopoietic cells specifically, it may be involved in signal transducti…	GO:7165(signal transduction)			membrane-spanning 4-domains, subfamily A, member 5	protein-coding			15489334; 12477932; 11486273; 11401424; 11245982; 11162526	ENST00000300190	THC2478705	NM_023945	64232	Hs.178066	membrane-spanning 4-domains, subfamily A, member 5	Homo sapiens membrane-spanning 4-domains, subfamily A, member 5 (MS4A5), mRNA [NM_023945]	hs|11q12.2	chr11:60215137-60215196	GO:0016021(integral to membrane)	NM_023945
BEST1	3.08715	2.09544	3.73289	14.2632	11.4151	29.2452	GO:16323(basolateral plasma membrane); GO:16021(integral to membrane); GO:16020(membrane); GO:5624(membrane fraction)	GO:5509(calcium ion binding); GO:5254(chloride channel activity); GO:31404(chloride ion binding); GO:5216(ion channel activity)		GO:6811(ion transport); GO:50896(response to stimulus); GO:7601(visual perception)			bestrophin	protein-coding	Macular dystrophy, vitelliform type; Maculopathy, bull's-eye; Vitelliform macular dystrophy, adult-onset		17287362; 17110374; 17065513; 17003041; 16885924; 16769844; 16754206; 16707793; 15808248; 15556645; 15489334; 15452077; 15176385; 14982938; 13129869; 12907679; 12477932; 12324875; 12187431; 12107410; 12058047; 11913792; 11904445; 11449320; 11241846; 11050159; 10854112; 10798642; 10766140; 10737974; 10682987; 10453731; 10394929; 10331951; 9700209; 9679014; 9662395; 9445487; 1395087; 1302019; 838599	ENST00000524877	THC2485899	NM_004183	7439	Hs.712676	bestrophin 1	Homo sapiens bestrophin 1 (BEST1), transcript variant 1, mRNA [NM_004183]	hs|11q12.3	chr11:61730281-61730340	GO:0005254(chloride channel activity)|GO:0005829(cytosol)|GO:0005886(plasma membrane)|GO:0006821(chloride transport)|GO:0007601(visual perception)|GO:0016020(membrane)|GO:0016021(integral to membrane)|GO:0016323(basolateral plasma membrane)|GO:0030321(transepithelial chloride transport)|GO:0034220(ion transmembrane transport)|GO:0034707(chloride channel complex)|GO:0050908(detection of light stim…	NM_004183
ROM1	3.06099	1.11138	657.637	1860.1	514.312	698.856	GO:5887(integral to plasma membrane); GO:16020(membrane)	GO:5515(protein binding)	This gene is a member of a photoreceptor-specific gene family and encodes an integral membrane protein found in the photoreceptor disk rim of the eye. This protein can form homodimers or can heterodimerize with another photoreceptor, retinal degeneration slow (RDS). It is essential for disk morphogenesis, and may also function as an adhesion molecule involved in the stabilization and compaction o…	GO:7155(cell adhesion); GO:50896(response to stimulus); GO:7601(visual perception)			retinal outer segment membrane protein 1	protein-coding	Retinitis pigmentosa, digenic		16554811; 15489334; 12477932; 11641407; 11559856; 10681511; 9331261; 8938448; 8595413; 8504299; 8202715; 7904211; 1610568; 1415249; 1302019	ENST00000278833	THC2464329	NM_000327	6094	Hs.281564	retinal outer segment membrane protein 1	Homo sapiens retinal outer segment membrane protein 1 (ROM1), mRNA [NM_000327]	hs|11q12.3	chr11:62382504-62382563	GO:0005887(integral to plasma membrane)|GO:0007155(cell adhesion)|GO:0007601(visual perception)|GO:0010468(regulation of gene expression)|GO:0042622(photoreceptor outer segment membrane)|GO:0060219(camera-type eye photoreceptor cell differentiation)|GO:0061298(retina vasculature development in camera-type eye)	NM_000327
HRASLS2	1.1562	0.890534	17.8856	19.1085	24.7468	26.9443							HRAS-like suppressor 2	protein-coding			14702039	ENST00000255695	THC2481921	NM_017878	54979	Hs.272805	HRAS-like suppressor 2	Homo sapiens HRAS-like suppressor 2 (HRASLS2), mRNA [NM_017878]	hs|11q12.3	chr11:63320383-63320324	GO:0005737(cytoplasm)|GO:0016021(integral to membrane)|GO:0016042(lipid catabolic process)|GO:0016746(transferase activity, transferring acyl groups)|GO:0016787(hydrolase activity)	NM_017878
ATL3	0.482835	0.809606	8617.76	3844.87	7829.15	7749.72		GO:5525(GTP binding); GO:3924(GTPase activity)		GO:6955(immune response)			hypothetical protein LOC25923	protein-coding			14702039; 12477932; 10737800	ENST00000398868	THC2464312	NM_015459	25923	Hs.356719	atlastin GTPase 3	Homo sapiens atlastin GTPase 3 (ATL3), transcript variant 1, mRNA [NM_015459]	hs|11q12.3	chr11:63396800-63396741	GO:0003924(GTPase activity)|GO:0005525(GTP binding)|GO:0005783(endoplasmic reticulum)|GO:0005789(endoplasmic reticulum membrane)|GO:0006888(ER to Golgi vesicle-mediated transport)|GO:0007029(endoplasmic reticulum organization)|GO:0007030(Golgi organization)|GO:0008152(metabolic process)|GO:0016020(membrane)|GO:0016021(integral to membrane)|GO:0042802(identical protein binding)|GO:0051260(protein …	NM_015459
MRPL23	0.584817	0.825948	6699.5	3620.36	5292.3	5344.35	GO:5762(mitochondrial large ribosomal subunit); GO:5739(mitochondrion); GO:30529(ribonucleoprotein complex)	GO:3723(RNA binding); GO:166(nucleotide binding); GO:3735(structural constituent of ribosome)	Mammalian mitochondrial ribosomal proteins are encoded by nuclear genes and help in protein synthesis within the mitochondrion. Mitochondrial ribosomes (mitoribosomes) consist of a small 28S subunit and a large 39S subunit. They have an estimated 75% protein to rRNA composition compared to prokaryotic ribosomes, where this ratio is reversed. Another difference between mammalian mitoribosomes and …	GO:6412(translation)			mitochondrial ribosomal protein L23	protein-coding			17242401; 15489334; 12706105; 12477932; 11943462; 11543634; 11279069; 8541832	ENST00000381519	THC2583208	NM_021134	6150	Hs.3254	mitochondrial ribosomal protein L23	Homo sapiens mitochondrial ribosomal protein L23 (MRPL23), mRNA [NM_021134]	hs|11p15.5	chr11:1974021-1974080	GO:0000166(nucleotide binding)|GO:0003723(RNA binding)|GO:0003735(structural constituent of ribosome)|GO:0005730(nucleolus)|GO:0005739(mitochondrion)|GO:0005743(mitochondrial inner membrane)|GO:0005762(mitochondrial large ribosomal subunit)|GO:0006412(translation)|GO:0006996(organelle organization)|GO:0032543(mitochondrial translation)|GO:0070124(mitochondrial translational initiation)|GO:0070125…	NM_021134
HPGDS	1.08221	0.0856474	2.92703	2.9505	47.7484	4.72595	GO:5737(cytoplasm)	GO:16853(isomerase activity); GO:4667(prostaglandin-D synthase activity)	Prostaglandin-D synthase is a sigma class glutathione-S-transferase family member. The enzyme catalyzes the conversion of PGH2 to PGD2 and plays a role in the production of prostanoids in the immune system and mast cells. The presence of this enzyme can be used to identify the differentiation stage of human megakaryocytes.	GO:7267(cell-cell signaling); GO:6633(fatty acid biosynthetic process); GO:7626(locomotory behavior); GO:1516(prostaglandin biosynthetic process); GO:7165(signal transduction)			prostaglandin-D synthase	protein-coding		KEGG pathway: Arachidonic acid metabolism 00590	15489334; 15113825; 12895599; 12707014; 12627223; 12477932; 12002745; 11672424; 11068878; 10998423; 10824118; 10781097; 9475419; 9425264; 9353279; 9323136	ENST00000295256	THC2475033	NM_014485	27306	Hs.128433	hematopoietic prostaglandin D synthase	Homo sapiens hematopoietic prostaglandin D synthase (HPGDS), mRNA [NM_014485]	hs|4q22.3	chr4:95220773-95220714	GO:0000287(magnesium ion binding)|GO:0004364(glutathione transferase activity)|GO:0004667(prostaglandin-D synthase activity)|GO:0005509(calcium ion binding)|GO:0005737(cytoplasm)|GO:0005829(cytosol)|GO:0006693(prostaglandin metabolic process)|GO:0006805(xenobiotic metabolic process)|GO:0007165(signal transduction)|GO:0007626(locomotory behavior)|GO:0019369(arachidonic acid metabolic process)|GO:0…	NM_014485
ILK	0.83146	0.823665	3700.02	2842.72	3256.08	3279.02	GO:5737(cytoplasm); GO:5925(focal adhesion)	GO:5524(ATP binding); GO:16301(kinase activity); GO:166(nucleotide binding); GO:5515(protein binding); GO:4674(protein serine/threonine kinase activity); GO:4713(protein-tyrosine kinase activity); GO:16740(transferase activity)	Transduction of extracellular matrix signals through integrins influences intracellular and extracellular functions, and appears to require interaction of integrin cytoplasmic domains with cellular proteins. Integrin-linked kinase (ILK), interacts with the cytoplasmic domain of beta-1 integrin. This gene encodes a serine/threonine protein kinase with 4 ankyrin-like repeats, which associates with …	GO:8283(cell proliferation); GO:7160(cell-matrix adhesion); GO:45197(establishment and/or maintenance of epithelial cell polarity); GO:7229(integrin-mediated signaling pathway); GO:8284(positive regulation of cell proliferation); GO:6468(protein amino acid phosphorylation); GO:1658(ureteric bud branching)			integrin-linked kinase	protein-coding		KEGG pathway: Endometrial cancer 05213; KEGG pathway: Focal adhesion 04510; KEGG pathway: PPAR signaling pathway 03320	17353931; 17187779; 17143519; 17107957; 16951248; 16818815; 16799642; 16648553; 16611685; 16517730; 16421303; 16407822; 15905178; 15882985; 15867245; 15802621; 15722199; 15565145; 15489334; 15467740; 15313908; 15304053; 15284246; 15073119; 15044083; 14749128; 14679308; 14555513; 14551191; 14500673; 12960424; 12925691; 12884912; 12778079; 12771992; 12686550; 12665801; 12654898; 12642872; 12629168;…	ENST00000530016	THC2538069	NM_001014795	3611	Hs.706355	integrin-linked kinase	Homo sapiens integrin-linked kinase (ILK), transcript variant 3, mRNA [NM_001014795]	hs|11p15.4	chr11:6631739-6631798	GO:0001658(branching involved in ureteric bud morphogenesis)|GO:0001725(stress fiber)|GO:0001954(positive regulation of cell-matrix adhesion)|GO:0004674(protein serine/threonine kinase activity)|GO:0004871(signal transducer activity)|GO:0005178(integrin binding)|GO:0005515(protein binding)|GO:0005524(ATP binding)|GO:0005654(nucleoplasm)|GO:0005737(cytoplasm)|GO:0005829(cytosol)|GO:0005886(plasma …	NM_001014795
OR51G1	1.08221	0.817905	2.9893	3.13792	3.14767	4.6116	GO:16021(integral to membrane); GO:16020(membrane)	GO:4984(olfactory receptor activity); GO:4872(receptor activity)	Olfactory receptors interact with odorant molecules in the nose, to initiate a neuronal response that triggers the perception of a smell. The olfactory receptor proteins are members of a large family of G-protein-coupled receptors (GPCR) arising from single coding-exon genes. Olfactory receptors share a 7-transmembrane domain structure with many neurotransmitter and hormone receptors and are resp…	GO:7186(G-protein coupled receptor protein signaling pathway); GO:50896(response to stimulus); GO:7608(sensory perception of smell); GO:7165(signal transduction)			olfactory receptor, family 51, subfamily G, member 1	protein-coding			14983052	ENST00000321961	NP1461796	NM_001005237	79324	Hs.554541	olfactory receptor, family 51, subfamily G, member 1 (gene/pseudogene)	Homo sapiens olfactory receptor, family 51, subfamily G, member 1 (gene/pseudogene) (OR51G1), mRNA [NM_001005237]	hs|11p15.4	chr11:4945276-4945217	GO:0004930(G-protein coupled receptor activity)|GO:0004984(olfactory receptor activity)|GO:0005886(plasma membrane)|GO:0007186(G-protein coupled receptor signaling pathway)|GO:0016021(integral to membrane)|GO:0050911(detection of chemical stimulus involved in sensory perception of smell)	NM_001005237
CAT	2.23952	1.09135	954.723	1975.7	920.201	1227.85	GO:5739(mitochondrion); GO:5778(peroxisomal membrane); GO:5777(peroxisome)	GO:4096(catalase activity); GO:5506(iron ion binding); GO:46872(metal ion binding)		GO:6118(electron transport); GO:42744(hydrogen peroxide catabolic process); GO:6979(response to oxidative stress)			catalase	protein-coding	Acatalasemia	KEGG pathway: Amyotrophic lateral sclerosis (ALS) 05030; KEGG pathway: Methane metabolism 00680; KEGG pathway: Tryptophan metabolism 00380	17209132; 17005595; 16773213; 16729966; 16644728; 16600249; 16586065; 16554811; 16523188; 16504657; 16482509; 16453382; 16387755; 16236267; 16204228; 16192345; 16098030; 16026777; 15934434; 15870505; 15800961; 15735318; 15733034; 15556604; 15528999; 15489334; 15203188; 15182856; 15133753; 14962975; 14710363; 12950161; 12838770; 12777400; 12730222; 12665801; 12606529; 12603857; 12516882; 12487379;…	ENST00000241052	THC2659130	NM_001752	847	Hs.502302	catalase	Homo sapiens catalase (CAT), mRNA [NM_001752]	hs|11p13	chr11:34493034-34493093	GO:0000302(response to reactive oxygen species)|GO:0001649(osteoblast differentiation)|GO:0001657(ureteric bud development)|GO:0001666(response to hypoxia)|GO:0004046(aminoacylase activity)|GO:0004096(catalase activity)|GO:0005102(receptor binding)|GO:0005758(mitochondrial intermembrane space)|GO:0005764(lysosome)|GO:0005777(peroxisome)|GO:0005778(peroxisomal membrane)|GO:0005782(peroxisomal matr…	NM_001752
SCUBE2	3.1136	0.89936	33.057	95.1074	59.1027	64.9888		GO:5509(calcium ion binding)					CEGP1 protein	protein-coding			15489334; 14702039; 12477932; 12270931; 11528127	ENST00000518447	NP1465018	NM_020974	57758	Hs.523468	signal peptide, CUB domain, EGF-like 2	Homo sapiens signal peptide, CUB domain, EGF-like 2 (SCUBE2), transcript variant 1, mRNA [NM_020974]	hs|11p15.4	chr11:9043471-9042734	GO:0005509(calcium ion binding)|GO:0005576(extracellular region)	NM_020974
TFDP3	0.572437	0.659748	32.042	16.9487	27.1165	21.873	GO:5634(nucleus); GO:5667(transcription factor complex)	GO:3700(transcription factor activity)		GO:74(regulation of progression through cell cycle); GO:6355(regulation of transcription, DNA-dependent); GO:6350(transcription)			transcription factor Dp family, member 3	protein-coding			17062573; 12477932; 12097419	ENST00000310125	THC2483011	NM_016521	51270	Hs.142908	transcription factor Dp family, member 3	Homo sapiens transcription factor Dp family, member 3 (TFDP3), mRNA [NM_016521]	hs|Xq26.2	chrX:132351715-132351656	GO:0000082(G1/S transition of mitotic cell cycle)|GO:0003677(DNA binding)|GO:0003700(sequence-specific DNA binding transcription factor activity)|GO:0005634(nucleus)|GO:0005667(transcription factor complex)|GO:0005737(cytoplasm)|GO:0006351(transcription, DNA-dependent)|GO:0006355(regulation of transcription, DNA-dependent)|GO:0006974(response to DNA damage stimulus)|GO:0046982(protein heterodimer…	NM_016521
ME3	1.34566	0.779718	360.873	448.722	326.877	311.616	GO:5739(mitochondrion)	GO:51287(NAD binding); GO:48037(cofactor binding); GO:4473(malate dehydrogenase (oxaloacetate-decarboxylating) (NADP+) activity); GO:4470(malic enzyme activity); GO:46872(metal ion binding); GO:16491(oxidoreductase activity); GO:16616(oxidoreductase activity, acting on the CH-OH group of donors, NAD or NADP as acceptor)	Malic enzyme catalyzes the oxidative decarboxylation of malate to pyruvate using either NAD+ or NADP+ as a cofactor. Mammalian tissues contain 3 distinct isoforms of malic enzyme: a cytosolic NADP(+)-dependent isoform, a mitochondrial NADP(+)-dependent isoform, and a mitochondrial NAD(+)-dependent isoform. This gene encodes a mitochondrial NADP(+)-dependent isoform. Multiple alternatively spliced…	GO:9060(aerobic respiration); GO:6118(electron transport); GO:6108(malate metabolic process); GO:6800(oxygen and reactive oxygen species metabolic process); GO:6090(pyruvate metabolic process)			malic enzyme 3, NADP(+)-dependent, mitochondrial	protein-coding		KEGG pathway: Carbon fixation 00710; KEGG pathway: Pyruvate metabolism 00620	14702039; 12477932; 7818469; 511162	ENST00000323418	THC2675744	NM_001014811	10873	Hs.199743	malic enzyme 3, NADP(+)-dependent, mitochondrial	Homo sapiens malic enzyme 3, NADP(+)-dependent, mitochondrial (ME3), transcript variant 2, mRNA [NM_001014811]	hs|11q14.2	chr11:86198388-86176193	GO:0004470(malic enzyme activity)|GO:0004471(malate dehydrogenase (decarboxylating) activity)|GO:0004473(malate dehydrogenase (oxaloacetate-decarboxylating) (NADP+) activity)|GO:0005739(mitochondrion)|GO:0005759(mitochondrial matrix)|GO:0006090(pyruvate metabolic process)|GO:0006108(malate metabolic process)|GO:0008948(oxaloacetate decarboxylase activity)|GO:0009060(aerobic respiration)|GO:004687…	NM_001014811
GLI1	6.11108	2.5426	18.5996	105.029	7.00919	21.7893	GO:5737(cytoplasm); GO:5622(intracellular); GO:5634(nucleus)	GO:3677(DNA binding); GO:3682(chromatin binding); GO:46872(metal ion binding); GO:8017(microtubule binding); GO:5515(protein binding); GO:16563(transcriptional activator activity); GO:8270(zinc ion binding)	This gene encodes a protein which is a member of the Kruppel family of zinc finger proteins. The function of this gene has not been determined; however, it may play a role in normal development gene transcription. Mouse mutation studies indicate possible involvement in human foregut malformation.	GO:21696(cerebellar cortex morphogenesis); GO:9953(dorsal/ventral pattern formation); GO:9913(epidermal cell differentiation); GO:30324(lung development); GO:7275(multicellular organismal development); GO:30903(notochord development); GO:1649(osteoblast differentiation); GO:21983(pituitary gland development); GO:45740(positive regulation of DNA replication); GO:8284(positive regulation of cell pr…			glioma-associated oncogene homolog 1	protein-coding		KEGG pathway: Basal cell carcinoma 05217; KEGG pathway: Hedgehog signaling pathway 04340	17179732; 17115028; 17007023; 16887337; 16880536; 16786128; 16701100; 16434164; 16293631; 16229683; 16003737; 15905200; 15606671; 15555571; 15489334; 15314219; 15175043; 15111311; 15024701; 14555646; 12907651; 12477932; 12426310; 12221011; 12165851; 12138125; 11948912; 11717126; 11238441; 11032829; 10951255; 10806483; 10564661; 10559945; 10504446; 9731531; 9524201; 9118802; 8378770; 3563490; 2850…	ENST00000546141	THC2634085	NM_005269	2735	Hs.632702	GLI family zinc finger 1	Homo sapiens GLI family zinc finger 1 (GLI1), transcript variant 1, mRNA [NM_005269]	hs|12q13.3	chr12:57865971-57866030	GO:0001649(osteoblast differentiation)|GO:0003677(DNA binding)|GO:0003682(chromatin binding)|GO:0003705(RNA polymerase II distal enhancer sequence-specific DNA binding transcription factor activity)|GO:0005515(protein binding)|GO:0005634(nucleus)|GO:0005654(nucleoplasm)|GO:0005737(cytoplasm)|GO:0005829(cytosol)|GO:0006366(transcription from RNA polymerase II promoter)|GO:0007224(smoothened signal…	NM_005269
ZNF84	1.34551	0.82679	644.75	801.614	737.297	745.306	GO:5622(intracellular); GO:5634(nucleus)	GO:3677(DNA binding); GO:46872(metal ion binding); GO:8270(zinc ion binding)		GO:6355(regulation of transcription, DNA-dependent); GO:6350(transcription)			zinc finger protein 84 (HPF2)	protein-coding			15489334; 12477932; 11856868; 2505992; 1945843	ENST00000543758	THC2463777	NM_003428	7637	Hs.445019	zinc finger protein 84	Homo sapiens zinc finger protein 84 (ZNF84), transcript variant 1, mRNA [NM_003428]		chrUn_gl000223:46911-46852	GO:0003677(DNA binding)|GO:0005634(nucleus)|GO:0006351(transcription, DNA-dependent)|GO:0006355(regulation of transcription, DNA-dependent)|GO:0008270(zinc ion binding)	NM_003428
DGKA	2.18904	1.08451	84.3752	170.67	57.5003	76.243	GO:5575(cellular_component); GO:5829(cytosol); GO:5886(plasma membrane)	GO:5509(calcium ion binding); GO:19992(diacylglycerol binding); GO:4143(diacylglycerol kinase activity); GO:16301(kinase activity); GO:5543(phospholipid binding); GO:16740(transferase activity); GO:8270(zinc ion binding)	The protein encoded by this gene belongs to the eukaryotic diacylglycerol kinase family. It acts as a modulator that competes with protein kinase C for the second messenger diacylglycerol in intracellular signaling pathways. It also plays an important role in the resynthesis of phosphatidylinositols and phosphorylating diacylglycerol to phosphatidic acid. Alternative splicing occurs at this locus…	GO:8150(biological_process); GO:7242(intracellular signaling cascade); GO:7205(protein kinase C activation)			diacylglycerol kinase, alpha 80kDa	protein-coding		KEGG pathway: Glycerolipid metabolism 00561; KEGG pathway: Glycerophospholipid metabolism 00564; KEGG pathway: Phosphatidylinositol signaling system 04070	17276726; 15928040; 15870081; 15489334; 15122338; 15117825; 14734770; 14702039; 14559993; 12626538; 12477932; 11285286; 10358029; 10206945; 8626603; 8180475; 7959783; 2175712	ENST00000550957	THC2764478	NM_201444	1606	Hs.524488	diacylglycerol kinase, alpha 80kDa	Homo sapiens diacylglycerol kinase, alpha 80kDa (DGKA), transcript variant 1, mRNA [NM_201444]	hs|12q13.2	chr12:56346854-56346913	GO:0003951(NAD+ kinase activity)|GO:0004143(diacylglycerol kinase activity)|GO:0005509(calcium ion binding)|GO:0005524(ATP binding)|GO:0005543(phospholipid binding)|GO:0005829(cytosol)|GO:0005886(plasma membrane)|GO:0007205(protein kinase C-activating G-protein coupled receptor signaling pathway)|GO:0007596(blood coagulation)|GO:0016020(membrane)|GO:0016310(phosphorylation)|GO:0030168(platelet ac…	NM_201444
EIF2B1	0.82165	0.741865	7425.64	5637.79	6253.83	5672.42	GO:5737(cytoplasm); GO:5851(eukaryotic translation initiation factor 2B complex); GO:5624(membrane fraction); GO:5886(plasma membrane)	GO:5085(guanyl-nucleotide exchange factor activity); GO:5515(protein binding); GO:3743(translation initiation factor activity)		GO:44237(cellular metabolic process); GO:51716(cellular response to stimulus); GO:14003(oligodendrocyte development); GO:9749(response to glucose stimulus); GO:9408(response to heat); GO:43434(response to peptide hormone stimulus); GO:6413(translational initiation)			eukaryotic translation initiation factor 2B, subunit 1 alpha, 26kDa	protein-coding	Leukoencephalopathy with vanishing white matter	Reactome Event:Gene Expression 74160; Reactome Event:Translation 72766	17353931; 16289705; 16169070; 15776425; 15752756; 15489334; 15217090; 15060152; 14993275; 14566705; 12707859; 12499492; 12477932; 11835386; 11323413; 10858531; 10805739; 9446619; 9235896; 8887689; 8626696; 7495858; 1883206	ENST00000424014	THC2720004	NM_001414	1967	Hs.741273	eukaryotic translation initiation factor 2B, subunit 1 alpha, 26kDa	Homo sapiens eukaryotic translation initiation factor 2B, subunit 1 alpha, 26kDa (EIF2B1), mRNA [NM_001414]	hs|12q24.31	chr12:124105818-124105759	GO:0003743(translation initiation factor activity)|GO:0005085(guanyl-nucleotide exchange factor activity)|GO:0005515(protein binding)|GO:0005525(GTP binding)|GO:0005737(cytoplasm)|GO:0005829(cytosol)|GO:0005851(eukaryotic translation initiation factor 2B complex)|GO:0005886(plasma membrane)|GO:0006412(translation)|GO:0006413(translational initiation)|GO:0006446(regulation of translational initiat…	NM_001414
	1.41164	0.63697	32.6928	42.6447	46.2028	35.982					MGC		hypothetical protein MGC16384	protein-coding			14702039; 12477932		THC2482243			Hs.661642		Homo sapiens cDNA FLJ10195 fis, clone HEMBA1004771. [AK001057]	hs|12q24.32	chr12:129298442-129298383		AK001057
CCT2	0.469233	0.652839	31827.5	13800	24072.1	19214	GO:5832(chaperonin-containing T-complex); GO:5829(cytosol)	GO:5524(ATP binding); GO:166(nucleotide binding); GO:51082(unfolded protein binding)	This gene encodes a molecular chaperone that is member of the chaperonin containing TCP1 complex (CCT), also known as the TCP1 ring complex (TRiC). This complex consists of two identical stacked rings, each containing eight different proteins. Unfolded polypeptides enter the central cavity of the complex and are folded in an ATP-dependent manner. The complex folds various proteins, including acti…	GO:6457(protein folding); GO:74(regulation of progression through cell cycle)			chaperonin containing TCP1, subunit 2	protein-coding			16236267; 15635413; 15489334; 15324660; 14532270; 12665801; 12477932; 11580269; 11532003; 10748209; 10404219; 9819444; 7953530	ENST00000550010	NP1204387	NM_006431	10576	Hs.189772	chaperonin containing TCP1, subunit 2 (beta)	Homo sapiens chaperonin containing TCP1, subunit 2 (beta) (CCT2), transcript variant 1, mRNA [NM_006431]	hs|12q15	chr12:69995181-69995240	GO:0002199(sperm protein complex)|GO:0005515(protein binding)|GO:0005524(ATP binding)|GO:0005737(cytoplasm)|GO:0005829(cytosol)|GO:0005832(chaperonin-containing T-complex)|GO:0005874(microtubule)|GO:0006457(protein folding)|GO:0007339(binding of sperm to zona pellucida)|GO:0031625(ubiquitin protein ligase binding)|GO:0044267(cellular protein metabolic process)|GO:0044297(cell body)|GO:0051082(unf…	NM_006431
MAP3K12	2.72552	1.16801	105.998	266.954	62.733	89.5856	GO:5737(cytoplasm); GO:5829(cytosol); GO:5624(membrane fraction); GO:5886(plasma membrane)	GO:5524(ATP binding); GO:16301(kinase activity); GO:287(magnesium ion binding); GO:166(nucleotide binding); GO:5515(protein binding); GO:42803(protein homodimerization activity); GO:19901(protein kinase binding); GO:4674(protein serine/threonine kinase activity); GO:4713(protein-tyrosine kinase activity); GO:16740(transferase activity)	The protein encoded by this gene is a member of serine/threonine protein kinase family. This kinase contains a leucine-zipper domain, and is predominately expressed in neuronal cells. The phosphorylation state of this kinase in synaptic terminals was shown to be regulated by membrane depolarization via calcineurin. This kinase forms heterodimers with leucine zipper containing transcription factor…	GO:7254(JNK cascade); GO:16572(histone phosphorylation); GO:18105(peptidyl-serine phosphorylation); GO:18107(peptidyl-threonine phosphorylation); GO:46777(protein amino acid autophosphorylation); GO:7243(protein kinase cascade)			mitogen-activated protein kinase kinase kinase 12	protein-coding		KEGG pathway: MAPK signaling pathway 04010	16169070; 15695824; 15611134; 15489334; 14702039; 14697235; 14504284; 12477932; 10922377; 10801814; 10490457; 10442638; 10187804; 9353328; 8663324; 8637721; 8037767; 7983011; 7790002	ENST00000552365	THC2463516	NM_006301	7786	Hs.713539	mitogen-activated protein kinase kinase kinase 12	Homo sapiens mitogen-activated protein kinase kinase kinase 12 (MAP3K12), transcript variant 2, mRNA [NM_006301]	hs|12q13.13	chr12:53875961-53875902	GO:0000186(activation of MAPKK activity)|GO:0004672(protein kinase activity)|GO:0004674(protein serine/threonine kinase activity)|GO:0004709(MAP kinase kinase kinase activity)|GO:0005515(protein binding)|GO:0005524(ATP binding)|GO:0005737(cytoplasm)|GO:0005829(cytosol)|GO:0005886(plasma membrane)|GO:0006468(protein phosphorylation)|GO:0007254(JNK cascade)|GO:0016020(membrane)|GO:0016572(histone p…	NM_006301
HTRA3	1.08221	0.817905	2.36074	2.56932	2.15088	3.67851	GO:5576(extracellular region)	GO:5520(insulin-like growth factor binding); GO:8233(peptidase activity); GO:5515(protein binding); GO:4252(serine-type endopeptidase activity)		GO:6508(proteolysis); GO:1558(regulation of cell growth)			HtrA serine peptidase 3	protein-coding			16650464; 16251496; 15489334; 14500695; 12513693; 12477932	ENST00000307358	THC2465007	NM_053044	94031	Hs.479119	HtrA serine peptidase 3	Homo sapiens HtrA serine peptidase 3 (HTRA3), transcript variant 1, mRNA [NM_053044]	hs|4p16.1	chr4:8307703-8307762	GO:0001558(regulation of cell growth)|GO:0004175(endopeptidase activity)|GO:0004252(serine-type endopeptidase activity)|GO:0005515(protein binding)|GO:0005520(insulin-like growth factor binding)|GO:0005576(extracellular region)|GO:0006508(proteolysis)|GO:0008236(serine-type peptidase activity)|GO:0030512(negative regulation of transforming growth factor beta receptor signaling pathway)|GO:0030514…	NM_053044
PTPN11	0.645226	0.724888	946.362	564.231	848.834	752.3		GO:16787(hydrolase activity); GO:4726(non-membrane spanning protein tyrosine phosphatase activity); GO:5515(protein binding)	The protein encoded by this gene is a member of the protein tyrosine phosphatase (PTP) family. PTPs are known to be signaling molecules that regulate a variety of cellular processes including cell growth, differentiation, mitotic cycle, and oncogenic transformation. This PTP contains two tandem Src homology-2 domains, which function as phospho-tyrosine binding domains and mediate the interaction …	GO:7242(intracellular signaling cascade); GO:6470(protein amino acid dephosphorylation); GO:7605(sensory perception of sound)			protein tyrosine phosphatase, non-receptor type 11	protein-coding	Leopard syndrome; Leukemia, juvenile myelomonocytic; Noonan syndrome 1	KEGG pathway: Adipocytokine signaling pathway 04920; KEGG pathway: Chronic myeloid leukemia 05220; KEGG pathway: Epithelial cell signaling in Helicobacter pylori infection 05120; KEGG pathway: Jak-STAT signaling pathway 04630; KEGG pathway: Leukocyte transendothelial migration 04670; KEGG pathway: Natural killer cell mediated cytotoxicity 04650; KEGG pathway: Renal cell carcinoma 05211	17213291; 17211446; 17185494; 17177198; 17143285; 17053061; 17052965; 17028265; 16920701; 16914719; 16905534; 16825188; 16762922; 16684964; 16679933; 16598312; 16523510; 16518851; 16498234; 16488201; 16360206; 16354697; 16344560; 16339483; 16306077; 16250012; 16208280; 16094384; 16053901; 16030196; 15987685; 15985475; 15985432; 15956085; 15951569; 15951301; 15948193; 15940693; 15928039; 15888547;…	ENST00000392597	NP362907	NM_002834	5781	Hs.506852	protein tyrosine phosphatase, non-receptor type 11	Homo sapiens protein tyrosine phosphatase, non-receptor type 11 (PTPN11), transcript variant 1, mRNA [NM_002834]	hs|12q24.13	chr12:112915513-112915698	GO:0000077(DNA damage checkpoint)|GO:0000187(activation of MAPK activity)|GO:0004721(phosphoprotein phosphatase activity)|GO:0004725(protein tyrosine phosphatase activity)|GO:0004726(non-membrane spanning protein tyrosine phosphatase activity)|GO:0005070(SH3/SH2 adaptor activity)|GO:0005158(insulin receptor binding)|GO:0005515(protein binding)|GO:0005634(nucleus)|GO:0005737(cytoplasm)|GO:0005739(…	NM_002834
CMKLR1	0.31211	0.828608	17.337	3.10342	3.13275	5.06543	GO:16021(integral to membrane); GO:5887(integral to plasma membrane); GO:16020(membrane)	GO:4944(C5a anaphylatoxin receptor activity); GO:4950(chemokine receptor activity); GO:4872(receptor activity); GO:1584(rhodopsin-like receptor activity)		GO:7186(G-protein coupled receptor protein signaling pathway); GO:6935(chemotaxis); GO:6955(immune response); GO:7165(signal transduction); GO:1501(skeletal development)			chemokine-like receptor 1	protein-coding			16904155; 15753205; 15489334; 14759258; 12477932; 9603476; 9425281; 9144535; 8976386	ENST00000550402	THC2487348	NM_004072	1240	Hs.197143	chemokine-like receptor 1	Homo sapiens chemokine-like receptor 1 (CMKLR1), transcript variant 2, mRNA [NM_004072]	hs|12q23.3	chr12:108685577-108685518	GO:0001501(skeletal system development)|GO:0004872(receptor activity)|GO:0004930(G-protein coupled receptor activity)|GO:0004950(chemokine receptor activity)|GO:0005515(protein binding)|GO:0005886(plasma membrane)|GO:0005887(integral to plasma membrane)|GO:0006935(chemotaxis)|GO:0006955(immune response)|GO:0007186(G-protein coupled receptor signaling pathway)|GO:0010759(positive regulation of mac…	NM_004072
TAS2R14	1.11284	0.657003	103.951	106.893	128.967	103.596	GO:16021(integral to membrane); GO:16020(membrane)	GO:4930(G-protein coupled receptor activity); GO:4872(receptor activity); GO:8527(taste receptor activity)	This gene product belongs to the family of candidate taste receptors that are members of the G-protein-coupled receptor superfamily. These proteins are specifically expressed in the taste receptor cells of the tongue and palate epithelia. They are organized in the genome in clusters and are genetically linked to loci that influence bitter perception in mice and humans. In functional expression st…	GO:7186(G-protein coupled receptor protein signaling pathway); GO:1580(detection of chemical stimulus during sensory perception of bitter taste); GO:50896(response to stimulus); GO:50909(sensory perception of taste); GO:7165(signal transduction)			taste receptor, type 2, member 14	protein-coding		KEGG pathway: Taste transduction 04742	16720576; 16335952; 15744053; 15496549; 15489334; 12581520; 12477932; 12139982; 11696554; 10774719; 10766242; 10761935; 10761934	ENST00000614274	THC2603072	NM_023922	50840	Hs.679406	taste receptor, type 2, member 14	Homo sapiens taste receptor, type 2, member 14 (TAS2R14), mRNA [NM_023922]	hs|12p13.2	chr12:11091141-11091082	GO:0001580(detection of chemical stimulus involved in sensory perception of bitter taste)|GO:0005886(plasma membrane)|GO:0007186(G-protein coupled receptor signaling pathway)|GO:0008527(taste receptor activity)|GO:0016021(integral to membrane)|GO:0033038(bitter taste receptor activity)	NM_023922
WBP11	0.575766	0.809316	9957.25	5297.54	7268.73	7192.4	GO:5737(cytoplasm); GO:16607(nuclear speck); GO:5634(nucleus)	GO:5515(protein binding); GO:8599(protein phosphatase type 1 regulator activity); GO:3697(single-stranded DNA binding)	This gene encodes a nuclear protein, which colocalizes with mRNA splicing factors and intermediate filament-containing perinuclear networks. This protein has 95% amino acid sequence identity to the mouse Wbp11 protein. It contains two proline-rich regions that bind to the WW domain of Npw38, a nuclear protein, and thus this protein is also called Npw38-binding protein NpwBP. The Npw38-NpwBP compl…	GO:8380(RNA splicing); GO:6397(mRNA processing); GO:6364(rRNA processing)			WW domain binding protein 11	protein-coding			17081983; 16713569; 16189514; 16162498; 15635413; 15489334; 14640981; 12477932; 11375989; 10744724; 10593949	ENST00000567636	THC2715061	NM_016312	51729	Hs.655138	WW domain binding protein 11	Homo sapiens WW domain binding protein 11 (WBP11), mRNA [NM_016312]	hs|12p12.3	chr12:14939934-14939875	GO:0003697(single-stranded DNA binding)|GO:0005515(protein binding)|GO:0005634(nucleus)|GO:0005654(nucleoplasm)|GO:0005737(cytoplasm)|GO:0006364(rRNA processing)|GO:0006397(mRNA processing)|GO:0008380(RNA splicing)|GO:0008599(protein phosphatase type 1 regulator activity)|GO:0016607(nuclear speck)|GO:0050699(WW domain binding)|GO:0050790(regulation of catalytic activity)	NM_016312
PLCZ1	0.389737	0.549821	79.1161	28.4922	79.3651	53.3517		GO:5509(calcium ion binding); GO:4435(phosphoinositide phospholipase C activity)		GO:7242(intracellular signaling cascade); GO:6629(lipid metabolic process)		IP3 production upon hydrolysis of PIP2 substrate	phospholipase C, zeta 1	protein-coding		KEGG pathway: Calcium signaling pathway 04020; KEGG pathway: Inositol phosphate metabolism 00562; KEGG pathway: Phosphatidylinositol signaling system 04070	14702039; 12416999; 12117804	ENST00000539875	THC2489975	NM_033123	89869	Hs.97542	phospholipase C, zeta 1	Homo sapiens phospholipase C, zeta 1 (PLCZ1), transcript variant 1, mRNA [NM_033123]	hs|12p12.3	chr12:18837129-18837070	GO:0004435(phosphatidylinositol phospholipase C activity)|GO:0004871(signal transducer activity)|GO:0005509(calcium ion binding)|GO:0005634(nucleus)|GO:0005829(cytosol)|GO:0006816(calcium ion transport)|GO:0007275(multicellular organismal development)|GO:0007343(egg activation)|GO:0016042(lipid catabolic process)|GO:0035556(intracellular signal transduction)|GO:0043647(inositol phosphate metaboli…	NM_033123
POC1B	0.692157	0.819458	92.3322	59.0536	62.0216	62.1394							WD repeat domain 51B	protein-coding			17041588; 15489334; 14702039; 12477932	ENST00000549591	THC2495553	NM_172240	282809	Hs.25130	POC1 centriolar protein B	Homo sapiens POC1 centriolar protein B (POC1B), transcript variant 1, mRNA [NM_172240]	hs|12q21.33	chr12:89814106-89814047	GO:0000922(spindle pole)|GO:0001895(retina homeostasis)|GO:0005515(protein binding)|GO:0005813(centrosome)|GO:0005814(centriole)|GO:0008283(cell proliferation)|GO:0036064(cilium basal body)|GO:0042384(cilium assembly)	NM_172240
VAMP1	1.19402	0.787324	106.04	116.996	97.3919	93.7506	GO:16021(integral to membrane); GO:5887(integral to plasma membrane); GO:16020(membrane); GO:5739(mitochondrion); GO:45202(synapse); GO:8021(synaptic vesicle); GO:19717(synaptosome)		Synaptobrevins/VAMPs, syntaxins, and the 25-kD synaptosomal-associated protein SNAP25 are the main components of a protein complex involved in the docking and/or fusion of synaptic vesicles with the presynaptic membrane. VAMP1 is a member of the vesicle-associated membrane protein (VAMP)/synaptobrevin family. Multiple alternative splice variants that encode proteins with alternative carboxy ends …	GO:16192(vesicle-mediated transport)			vesicle-associated membrane protein 1 isoform 3	protein-coding		KEGG pathway: SNARE interactions in vesicular transport 04130	12878157; 12477932; 12093152; 10544008; 9920726; 9658161; 9657962; 9396746; 8760387; 8663154; 1976629	ENST00000539047	THC2527610	NM_016830	6843	Hs.20021	vesicle-associated membrane protein 1 (synaptobrevin 1)	Homo sapiens vesicle-associated membrane protein 1 (synaptobrevin 1) (VAMP1), transcript variant 3, mRNA [NM_016830]	hs|12p13.31	chr12:6575075-6575016	GO:0000149(SNARE binding)|GO:0005484(SNAP receptor activity)|GO:0005515(protein binding)|GO:0005741(mitochondrial outer membrane)|GO:0005829(cytosol)|GO:0005887(integral to plasma membrane)|GO:0006887(exocytosis)|GO:0006906(vesicle fusion)|GO:0008021(synaptic vesicle)|GO:0009405(pathogenesis)|GO:0009986(cell surface)|GO:0030054(cell junction)|GO:0030672(synaptic vesicle membrane)|GO:0031201(SNARE…	NM_016830
VWF	6.36685	1.84234	31.0098	182.436	36.0732	81.2555	GO:5783(endoplasmic reticulum); GO:5576(extracellular region); GO:31091(platelet alpha granule); GO:5578(proteinaceous extracellular matrix)	GO:51087(chaperone binding); GO:5518(collagen binding); GO:1948(glycoprotein binding); GO:19865(immunoglobulin binding); GO:5178(integrin binding); GO:2020(protease binding); GO:47485(protein N-terminus binding); GO:42803(protein homodimerization activity)	The glycoprotein encoded by this gene functions as both an antihemophilic factor carrier and a platelet-vessel wall mediator in the blood coagulation system. It is crucial to the hemostasis process. Mutations in this gene or deficiencies in this protein result in von Willebrand's disease. An unprocessed pseudogene has been found on chromosome 22.	GO:31589(cell-substrate adhesion); GO:30168(platelet activation); GO:51260(protein homooligomerization); GO:9611(response to wounding)			von Willebrand factor preproprotein	protein-coding	von Willebrand disease	KEGG pathway: Cell Communication 01430; KEGG pathway: Complement and coagulation cascades 04610; KEGG pathway: ECM-receptor interaction 04512; KEGG pathway: Focal adhesion 04510; Reactome Event:Hemostasis 109582	17414220; 17296575; 17275499; 17190853; 17159339; 17159336; 17146059; 17121983; 17119126; 17109387; 17100655; 17098004; 17090649; 17087728; 17053057; 17052980; 16990571; 16985174; 16953272; 16953269; 16899464; 16894469; 16870550; 16839358; 16835381; 16805860; 16774914; 16735600; 16676067; 16634765; 16449527; 16435187; 16420575; 16418330; 16409464; 16373331; 16344560; 16324758; 16322474; 16321553;…	ENST00000261405	THC2468950	NM_000552	7450	Hs.440848	von Willebrand factor	Homo sapiens von Willebrand factor (VWF), mRNA [NM_000552]	hs|12p13.31	chr12:6058242-6058183	GO:0001889(liver development)|GO:0001890(placenta development)|GO:0001948(glycoprotein binding)|GO:0002020(protease binding)|GO:0002576(platelet degranulation)|GO:0005178(integrin binding)|GO:0005515(protein binding)|GO:0005518(collagen binding)|GO:0005576(extracellular region)|GO:0005578(proteinaceous extracellular matrix)|GO:0005783(endoplasmic reticulum)|GO:0007155(cell adhesion)|GO:0007596(bl…	NM_000552
CHPT1	0.856712	0.821906	734.546	581.49	626.833	629.899	GO:16020(membrane); GO:5792(microsome)	GO:19992(diacylglycerol binding); GO:4142(diacylglycerol cholinephosphotransferase activity); GO:16780(phosphotransferase activity, for other substituted phosphate groups); GO:16740(transferase activity)		GO:6657(CDP-choline pathway); GO:6663(platelet activating factor biosynthetic process); GO:1558(regulation of cell growth)			choline phosphotransferase 1	protein-coding		KEGG pathway: Aminophosphonate metabolism 00440; KEGG pathway: Ether lipid metabolism 00565; KEGG pathway: Glycerophospholipid metabolism 00564	16303743; 15936720; 14702039; 12477932; 12359261; 10893425	ENST00000550385	THC2603273	NM_020244	56994	Hs.293077	choline phosphotransferase 1	Homo sapiens choline phosphotransferase 1 (CHPT1), mRNA [NM_020244]	hs|12q23.2	chr12:102110521-102110580	GO:0000139(Golgi membrane)|GO:0001558(regulation of cell growth)|GO:0004142(diacylglycerol cholinephosphotransferase activity)|GO:0006629(lipid metabolic process)|GO:0006644(phospholipid metabolic process)|GO:0006656(phosphatidylcholine biosynthetic process)|GO:0006657(CDP-choline pathway)|GO:0006663(platelet activating factor biosynthetic process)|GO:0016020(membrane)|GO:0016021(integral to memb…	NM_020244
AATK	1.25988	0.817905	4.25301	5.82089	2.74229	4.39699	GO:16021(integral to membrane); GO:16020(membrane)	GO:5524(ATP binding); GO:166(nucleotide binding); GO:4674(protein serine/threonine kinase activity); GO:4713(protein-tyrosine kinase activity); GO:16740(transferase activity)	AATK is a novel gene which is induced during apoptosis. It encodes a protein with a tyrosine kinase domain at the N-terminal end and a proline-rich domain at the C-terminal end. AATK expression may be a necessary pre-requisite for the induction of growth arrest and/or apoptosis of myeloid precursor cells	GO:6468(protein amino acid phosphorylation)	FLI_CDNA; oligo capping; fis (full insert sequence)			protein-coding			15489334; 14702039; 14521924; 12670708; 12477932; 12168954; 10837911; 10083745; 9734811	ENST00000374792	THC2471583	NM_001080395	9625	Hs.514575	apoptosis-associated tyrosine kinase	Homo sapiens apoptosis-associated tyrosine kinase (AATK), transcript variant 1, mRNA [NM_001080395]	hs|17q25.3	chr17:79091254-79091195	GO:0004674(protein serine/threonine kinase activity)|GO:0004713(protein tyrosine kinase activity)|GO:0005515(protein binding)|GO:0005524(ATP binding)|GO:0005783(endoplasmic reticulum)|GO:0007420(brain development)|GO:0016021(integral to membrane)|GO:0030517(negative regulation of axon extension)|GO:0032482(Rab protein signal transduction)|GO:0038083(peptidyl-tyrosine autophosphorylation)|GO:00442…	NM_001080395
MVK	1.06907	1.19868	9156.33	9045.14	6875.56	10076.5	GO:5737(cytoplasm); GO:5777(peroxisome)	GO:5524(ATP binding); GO:42802(identical protein binding); GO:4496(mevalonate kinase activity); GO:166(nucleotide binding); GO:16740(transferase activity)	MVK encodes the peroxisomal enzyme mevalonate kinase. Mevalonate is a key intermediate, and mevalonate kinase a key early enzyme, in isoprenoid and sterol synthesis. Mevalonate kinase deficiency caused by mutation of MVK results in mevalonic aciduria.	GO:6695(cholesterol biosynthetic process); GO:8299(isoprenoid biosynthetic process); GO:8152(metabolic process); GO:6468(protein amino acid phosphorylation)	MGC		MVK protein	protein-coding	Hyper-IgD syndrome; Mevalonicaciduria	KEGG pathway: Biosynthesis of steroids 00100; Reactome Event:Lipid and lipoprotein metabolism 73923	16806233; 16189514; 15536479; 15489334; 15188372; 15037710; 14749336; 14730012; 14702039; 12634869; 12477932; 12477733; 12444096; 11313769; 11313768; 11111075; 10417275; 10401001; 10369262; 10369261; 9464248; 9392419; 9325256; 9146921; 8302606; 6255462; 1377680; 1356376	ENST00000447878	THC2652653	NM_000431	4598	Hs.130607	mevalonate kinase	Homo sapiens mevalonate kinase (MVK), transcript variant 1, mRNA [NM_000431]	hs|12q24.11	chr12:110034941-110035000	GO:0004496(mevalonate kinase activity)|GO:0005524(ATP binding)|GO:0005777(peroxisome)|GO:0005829(cytosol)|GO:0006695(cholesterol biosynthetic process)|GO:0008299(isoprenoid biosynthetic process)|GO:0016310(phosphorylation)|GO:0019287(isopentenyl diphosphate biosynthetic process, mevalonate pathway)|GO:0042802(identical protein binding)|GO:0044281(small molecule metabolic process)|GO:0050728(negat…	NM_000431
GPR89B	0.862517	0.824259	600.213	478.367	557.99	562.325	GO:16021(integral to membrane); GO:16020(membrane)	GO:4871(signal transducer activity)		GO:43123(positive regulation of I-kappaB kinase/NF-kappaB cascade)			G protein-coupled receptor 89B	protein-coding			16710414; 15489334; 14702039; 12975309; 12761501; 12477932; 11042152; 10810093; 9373149; 8125298	ENST00000493684	NP1454439	NM_016334	51463	Hs.645432	G protein-coupled receptor 89B	Homo sapiens G protein-coupled receptor 89B (GPR89B), mRNA [NM_016334]	hs|1q21.2	chr1:147465173-147465232	GO:0000139(Golgi membrane)|GO:0005244(voltage-gated ion channel activity)|GO:0006811(ion transport)|GO:0015031(protein transport)|GO:0016021(integral to membrane)|GO:0034765(regulation of ion transmembrane transport)	NM_016334
TMEM116	0.989657	0.943186	862.917	789.118	606.103	698.942	GO:16021(integral to membrane); GO:16020(membrane)						hypothetical protein LOC89894	protein-coding			15489334; 14702039; 12477932	ENST00000552801	THC2559856	NM_138341	89894	Hs.506815	transmembrane protein 116	Homo sapiens transmembrane protein 116 (TMEM116), transcript variant 3, mRNA [NM_138341]	hs|12q24.13	chr12:112369549-112369490	GO:0003674(molecular_function)|GO:0005575(cellular_component)|GO:0008150(biological_process)|GO:0016021(integral to membrane)	NM_138341
COQ5	0.942715	0.855829	3511.43	3058.81	3271.79	3423.49	GO:5739(mitochondrion)	GO:8168(methyltransferase activity); GO:16740(transferase activity)		GO:6744(ubiquinone biosynthetic process)			coenzyme Q5 homolog, methyltransferase	protein-coding		KEGG pathway: Ubiquinone biosynthesis 00130	15489334; 15342556; 14702039; 12477932; 9373149; 8125298	ENST00000288532	THC2492831	NM_032314	84274	Hs.17250	coenzyme Q5 homolog, methyltransferase (S. cerevisiae)	Homo sapiens coenzyme Q5 homolog, methyltransferase (S. cerevisiae) (COQ5), mRNA [NM_032314]	hs|12q24.31	chr12:120941375-120941316	GO:0005739(mitochondrion)|GO:0006744(ubiquinone biosynthetic process)|GO:0008757(S-adenosylmethionine-dependent methyltransferase activity)|GO:0032259(methylation)|GO:0044281(small molecule metabolic process)	NM_032314
PDZRN4	1.08221	4.45353	2.68144	2.8974	2.89503	27.2252	GO:0000151(ubiquitin ligase complex)	GO:46872(metal ion binding); GO:5515(protein binding); GO:8270(zinc ion binding)		GO:0016567(protein ubiquitination)			PDZ domain containing RING finger 4	protein-coding			16541075; 15489334; 15010864; 14702039; 12477932; 11230166	ENST00000402685	THC2476388	NM_013377	29951	Hs.380044	PDZ domain containing ring finger 4	Homo sapiens PDZ domain containing ring finger 4 (PDZRN4), transcript variant 2, mRNA [NM_013377]	hs|12q12	chr12:41967742-41967801	GO:0004842(ubiquitin-protein ligase activity)|GO:0008270(zinc ion binding)|GO:0016567(protein ubiquitination)	NM_013377
CCDC59	0.766204	0.764922	2010.51	1423.44	1740.18	1627.45							coiled-coil domain containing 59	protein-coding			14702039; 12477932; 11042152; 9373149	ENST00000548126	THC2463815	NM_014167	29080	Hs.582627	coiled-coil domain containing 59	Homo sapiens coiled-coil domain containing 59 (CCDC59), transcript variant 1, mRNA [NM_014167]	hs|12q21.31	chr12:82746915-82746856	GO:0005515(protein binding)|GO:0005634(nucleus)|GO:0006351(transcription, DNA-dependent)|GO:0006355(regulation of transcription, DNA-dependent)	NM_014167
GPRC5D	0.44736	0.312379	12.0955	4.84392	13.3718	5.10702	GO:16021(integral to membrane); GO:5886(plasma membrane)	GO:8067(metabotropic glutamate, GABA-B-like receptor activity); GO:4872(receptor activity); GO:5118(sevenless binding)	The protein encoded by this gene is a member of the G protein-coupled receptor family; however, the specific function of this gene has not yet been determined.	GO:7186(G-protein coupled receptor protein signaling pathway); GO:42633(hair cycle); GO:31424(keratinization); GO:7165(signal transduction); GO:7601(visual perception)			G protein-coupled receptor, family C, group 5, member D	protein-coding			15489334; 12477932; 12044878; 11311935	ENST00000396333	THC2602735	NM_018654	55507	Hs.644599	G protein-coupled receptor, class C, group 5, member D	Homo sapiens G protein-coupled receptor, class C, group 5, member D (GPRC5D), mRNA [NM_018654]	hs|12p13.1	chr12:13102731-13102672	GO:0004930(G-protein coupled receptor activity)|GO:0005886(plasma membrane)|GO:0007186(G-protein coupled receptor signaling pathway)|GO:0016021(integral to membrane)	NM_018654
FGF6	1.08221	0.817905	2.71223	3.10177	2.6786	4.11742	GO:5576(extracellular region)	GO:8083(growth factor activity)	The protein encoded by this gene is a member of the fibroblast growth factor (FGF) family. FGF family members possess broad mitogenic and cell survival activities, and are involved in a variety of biological processes, including embryonic development, cell growth, morphogenesis, tissue repair, tumor growth and invasion. This gene displayed oncogenic transforming activity when transfected into mam…	GO:1525(angiogenesis); GO:30154(cell differentiation); GO:8283(cell proliferation); GO:7267(cell-cell signaling); GO:7275(multicellular organismal development); GO:74(regulation of progression through cell cycle); GO:7165(signal transduction)			fibroblast growth factor 6 precursor	protein-coding		KEGG pathway: MAPK signaling pathway 04010; KEGG pathway: Melanoma 05218; KEGG pathway: Regulation of actin cytoskeleton 04810; Reactome Event:Signaling by FGFR 190236	15489334; 15199049; 12477932; 11801566; 10945637; 8663044; 8020938; 2649847; 1886714; 1549352; 1385111	ENST00000228837	THC2484019	NM_020996	2251	Hs.166015	fibroblast growth factor 6	Homo sapiens fibroblast growth factor 6 (FGF6), mRNA [NM_020996]	hs|12p13.32	chr12:4543407-4543348	GO:0001502(cartilage condensation)|GO:0001525(angiogenesis)|GO:0005104(fibroblast growth factor receptor binding)|GO:0005576(extracellular region)|GO:0005615(extracellular space)|GO:0007165(signal transduction)|GO:0007173(epidermal growth factor receptor signaling pathway)|GO:0007267(cell-cell signaling)|GO:0008083(growth factor activity)|GO:0008283(cell proliferation)|GO:0008284(positive regulat…	NM_020996
MDM1	0.679015	0.850234	95.229	59.7499	82.0747	85.3188	GO:5634(nucleus)						Mdm4, transformed 3T3 cell double minute 1, p53 binding protein isoform 2	protein-coding			12477932; 9110174; 8619474; 3182840	ENST00000541087	NP707279	NM_020128	56890	Hs.655702	Mdm1 nuclear protein homolog (mouse)	Homo sapiens Mdm1 nuclear protein homolog (mouse) (MDM1), transcript variant 2, mRNA [NM_020128]	hs|12q15	chr12:68726018-68724953	GO:0005634(nucleus)|GO:0060041(retina development in camera-type eye)	NM_020128
APPL2	0.919633	0.728925	490.76	417.035	318.895	284.203	GO:16581(NuRD complex); GO:5737(cytoplasm); GO:10008(endosome membrane); GO:16020(membrane); GO:5634(nucleus)	GO:5515(protein binding)		GO:7049(cell cycle); GO:8283(cell proliferation); GO:7165(signal transduction)			DIP13 beta	protein-coding			17030088; 16622416; 16189514; 15489334; 15016378; 14702039; 12477932; 11431708	ENST00000547790	THC2676804	NM_018171	55198	Hs.506603	adaptor protein, phosphotyrosine interaction, PH domain and leucine zipper containing 2	Homo sapiens adaptor protein, phosphotyrosine interaction, PH domain and leucine zipper containing 2 (APPL2), transcript variant 1, mRNA [NM_018171]	hs|12q23.3	chr12:105568002-105567943	GO:0005515(protein binding)|GO:0005634(nucleus)|GO:0005737(cytoplasm)|GO:0007049(cell cycle)|GO:0007165(signal transduction)|GO:0008283(cell proliferation)|GO:0010008(endosome membrane)|GO:0016581(NuRD complex)|GO:0031901(early endosome membrane)|GO:0070062(extracellular vesicular exosome)	NM_018171
EPSTI1	0.719584	1.00299	58.9271	39.1818	740.064	907.538							epithelial stromal interaction 1 isoform 2	protein-coding			12477932; 11991720; 7566098	ENST00000476830	THC2769616	NM_033255	94240	Hs.546467	epithelial stromal interaction 1 (breast)	Homo sapiens epithelial stromal interaction 1 (breast) (EPSTI1), transcript variant 2, mRNA [NM_033255]	hs|13q14.11	chr13:43528115-43500538		NM_033255
BIVM	0.846192	0.63787	1170.78	915.446	861.554	671.912	GO:0005634(nucleus)	GO:0003697(single-stranded DNA binding);GO:0004519(endonuclease activity)		GO:0006289(nucleotide-excision repair)			basic, immunoglobulin-like variable motif containing	protein-coding			12477932; 12036287; 11991713; 9373149; 8125298	ENST00000257336	THC2505709	NM_017693	54841	Hs.288809	basic, immunoglobulin-like variable motif containing	Homo sapiens basic, immunoglobulin-like variable motif containing (BIVM), transcript variant 1, mRNA [NM_017693]	hs|13q33.1	chr13:103492701-103492760	GO:0005615(extracellular space)|GO:0005634(nucleus)|GO:0005737(cytoplasm)	NM_017693
FRY	1.48767	1.05926	25.5912	35.1793	18.8356	24.3939	GO:16021(integral to membrane); GO:16020(membrane)	GO:5524(ATP binding)		GO:6355(regulation of transcription, DNA-dependent); GO:6350(transcription)			furry homolog	protein-coding			15057823; 14702039; 9847074; 8812419	ENST00000380250	THC2561365	NM_023037	10129	Hs.507669	furry homolog (Drosophila)	Homo sapiens furry homolog (Drosophila) (FRY), mRNA [NM_023037]	hs|13q13.1	chr13:32870558-32870617	GO:0000922(spindle pole)|GO:0005737(cytoplasm)|GO:0005815(microtubule organizing center)	NM_023037
TRPC4	1.08221	0.817905	2.56021	2.85842	3.64866	3.87132	GO:30863(cortical cytoskeleton); GO:16021(integral to membrane); GO:16020(membrane); GO:5886(plasma membrane)	GO:5262(calcium channel activity); GO:5509(calcium ion binding); GO:5216(ion channel activity); GO:5515(protein binding); GO:4872(receptor activity); GO:15279(store-operated calcium channel activity)		GO:6816(calcium ion transport); GO:6811(ion transport)			transient receptor potential 4	protein-coding			17217052; 17081983; 17074721; 16527499; 16382100; 16254212; 16144838; 16033767; 15757897; 15540229; 15358862; 12857742; 12736151; 12477932; 12356946; 12154080; 12032305; 11830588; 11713258; 11290752; 11163362; 11042129; 10980202; 10816590; 8646775	ENST00000358477	NP405607	NM_016179	7223	Hs.262960	transient receptor potential cation channel, subfamily C, member 4	Homo sapiens transient receptor potential cation channel, subfamily C, member 4 (TRPC4), transcript variant alpha, mRNA [NM_016179]	hs|13q13.3	chr13:38211126-38211067	GO:0005515(protein binding)|GO:0005886(plasma membrane)|GO:0005901(caveola)|GO:0005911(cell-cell junction)|GO:0006816(calcium ion transport)|GO:0007411(axon guidance)|GO:0008013(beta-catenin binding)|GO:0009986(cell surface)|GO:0014051(gamma-aminobutyric acid secretion)|GO:0015279(store-operated calcium channel activity)|GO:0016323(basolateral plasma membrane)|GO:0030863(cortical cytoskeleton)|GO…	NM_016179
BTF3P11	0.860679	0.711427	10998.9	8747.42	8330.78	7246.25	GO:0005634(nucleus)	GO:0003700(transcription factor activity)		GO:0006350(transcription);GO:0006355(regulation of transcription, DNA-dependent)								ENST00000426582	NP114932	NR_026983	690	Hs.567241	basic transcription factor 3 pseudogene 11	Homo sapiens basic transcription factor 3 pseudogene 11 (BTF3P11), non-coding RNA [NR_026983]	hs|13q22.3	chr13:77502690-77502749		NR_026983
METRNL	1.77676	1.06628	9839.32	16154.1	9514.95	12404.3							meteorin, glial cell differentiation regulator-like	protein-coding			14702039; 12477932	ENST00000320095	THC2775842	NM_001004431	284207	Hs.378821	meteorin, glial cell differentiation regulator-like	Homo sapiens meteorin, glial cell differentiation regulator-like (METRNL), mRNA [NM_001004431]	hs|17q25.3	chr17:81052490-81052549	GO:0003674(molecular_function)|GO:0005179(hormone activity)|GO:0005615(extracellular space)|GO:0009409(response to cold)|GO:0014850(response to muscle activity)|GO:0045444(fat cell differentiation)|GO:0050728(negative regulation of inflammatory response)|GO:0050873(brown fat cell differentiation)|GO:0070062(extracellular vesicular exosome)|GO:0090336(positive regulation of brown fat cell differen…	NM_001004431
DIO3	1.09707	0.571835	2.51193	5.06865	7.15158	3.70404	GO:5575(cellular_component); GO:16021(integral to membrane); GO:16020(membrane)	GO:8430(selenium binding); GO:4800(thyroxine 5'-deiodinase activity)	The protein encoded by this intronless gene belongs to the iodothyronine deiodinase family. It catalyzes the inactivation of thyroid hormone by inner ring deiodination of the prohormone thyroxine (T4) and the bioactive hormone 3,3',5-triiodothyronine (T3) to inactive metabolites, 3,3',5'-triiodothyronine (RT3) and 3,3'-diiodothyronine (T2), respectively. This enzyme is highly expressed in the pre…	GO:8150(biological_process); GO:42446(hormone biosynthetic process)			deiodinase, iodothyronine, type III	protein-coding			16131330; 16131329; 16037131; 15489334; 15240580; 14962667; 12943987; 12847093; 12746313; 12586771; 12477932; 12419801; 9787088; 7593630; 1519445	ENST00000510508	NP119378	NM_001362	1735	Hs.49322	deiodinase, iodothyronine, type III	Homo sapiens deiodinase, iodothyronine, type III (DIO3), mRNA [NM_001362]	hs|14q32.31	chr14:102029474-102029533	GO:0004800(thyroxine 5'-deiodinase activity)|GO:0005886(plasma membrane)|GO:0006590(thyroid hormone generation)|GO:0008150(biological_process)|GO:0010008(endosome membrane)|GO:0016021(integral to membrane)|GO:0033798(thyroxine 5-deiodinase activity)|GO:0034641(cellular nitrogen compound metabolic process)|GO:0040018(positive regulation of multicellular organism growth)|GO:0042404(thyroid hormone …	NM_001362
ACTN1	0.607837	0.811296	14009.5	7868.6	13411.8	13303.5	GO:30018(Z disc); GO:5856(cytoskeleton); GO:5925(focal adhesion); GO:31143(pseudopodium)	GO:3779(actin binding); GO:51015(actin filament binding); GO:5509(calcium ion binding); GO:5178(integrin binding); GO:5515(protein binding); GO:17166(vinculin binding)	Alpha actinins belong to the spectrin gene superfamily which represents a diverse group of cytoskeletal proteins, including the alpha and beta spectrins and dystrophins. Alpha actinin is an actin-binding protein with multiple roles in different cell types. In nonmuscle cells, the cytoskeletal isoform is found along microfilament bundles and adherens-type junctions, where it is involved in binding…	GO:51017(actin filament bundle formation); GO:48041(focal adhesion formation); GO:51271(negative regulation of cell motility); GO:42981(regulation of apoptosis)			actinin, alpha 1	protein-coding		KEGG pathway: Adherens junction 04520; KEGG pathway: Focal adhesion 04510; KEGG pathway: Leukocyte transendothelial migration 04670; KEGG pathway: Regulation of actin cytoskeleton 04810; KEGG pathway: Tight junction 04530	17311919; 17081983; 16951376; 16820411; 16807302; 16713569; 16430917; 16396496; 16195373; 16190873; 16189514; 16097034; 15988023; 15710624; 15489334; 15070900; 14702039; 12837758; 12695497; 12665801; 12642359; 12615977; 12507293; 12499399; 12493766; 12477932; 12446711; 12223541; 12211109; 11973348; 11972044; 11854440; 11846417; 11842093; 11802708; 11739652; 11724819; 11573089; 11470434; 11423549;…	ENST00000438964	THC2518567	NM_001102	87	Hs.509765	actinin, alpha 1	Homo sapiens actinin, alpha 1 (ACTN1), transcript variant 2, mRNA [NM_001102]	hs|14q24.1	chr14:69343826-69341703	GO:0001725(stress fiber)|GO:0001726(ruffle)|GO:0002576(platelet degranulation)|GO:0003725(double-stranded RNA binding)|GO:0005178(integrin binding)|GO:0005509(calcium ion binding)|GO:0005515(protein binding)|GO:0005576(extracellular region)|GO:0005615(extracellular space)|GO:0005634(nucleus)|GO:0005737(cytoplasm)|GO:0005829(cytosol)|GO:0005886(plasma membrane)|GO:0005916(fascia adherens)|GO:00059…	NM_001102
AK7	3.32195	1.31786	17.1917	52.7716	12.943	20.8545		GO:5524(ATP binding); GO:4017(adenylate kinase activity); GO:16301(kinase activity); GO:166(nucleotide binding); GO:16740(transferase activity)		GO:6139(nucleobase, nucleoside, nucleotide and nucleic acid metabolic process)			adenylate kinase 7	protein-coding		KEGG pathway: Purine metabolism 00230	15489334; 14702039; 12508121; 12477932	ENST00000267584	THC2477183	NM_152327	122481	Hs.667462	adenylate kinase 7	Homo sapiens adenylate kinase 7 (AK7), mRNA [NM_152327]	hs|14q32.2	chr14:96953277-96953336	GO:0002437(inflammatory response to antigenic stimulus)|GO:0003351(epithelial cilium movement)|GO:0004017(adenylate kinase activity)|GO:0004127(cytidylate kinase activity)|GO:0004550(nucleoside diphosphate kinase activity)|GO:0005524(ATP binding)|GO:0005634(nucleus)|GO:0005737(cytoplasm)|GO:0005829(cytosol)|GO:0006165(nucleoside diphosphate phosphorylation)|GO:0007283(spermatogenesis)|GO:0007420(…	NM_152327
SERPINA11	1.08221	0.88889	3.34499	3.46831	2.82355	5.43395		GO:0004867(serine-type endopeptidase inhibitor activity)										ENST00000334708	THC2603443	NM_001080451	256394	Hs.145890	serpin peptidase inhibitor, clade A (alpha-1 antiproteinase, antitrypsin), member 11	Homo sapiens serpin peptidase inhibitor, clade A (alpha-1 antiproteinase, antitrypsin), member 11 (SERPINA11), mRNA [NM_001080451]	hs|14q32.13	chr14:94909539-94909480	GO:0004867(serine-type endopeptidase inhibitor activity)|GO:0005615(extracellular space)|GO:0010951(negative regulation of endopeptidase activity)	NM_001080451
NFKBIA	1.09743	1.02135	7591.77	7698.52	10547.7	13171.3	GO:5737(cytoplasm); GO:5829(cytosol); GO:5634(nucleus)	GO:51059(NF-kappaB binding); GO:8139(nuclear localization sequence binding); GO:31625(ubiquitin protein ligase binding)	NFKB1 (MIM 164011) or NFKB2 (MIM 164012) is bound to REL (MIM 164910), RELA (MIM 164014), or RELB (MIM 604758) to form the NFKB complex. The NFKB complex is inhibited by I-kappa-B proteins (NFKBIA or NFKBIB, MIM 604495), which inactivate NF-kappa-B by trapping it in the cytoplasm. Phosphorylation of serine residues on the I-kappa-B proteins by kinases (IKBKA, MIM 600664, or IKBKB, MIM 603258) mar…	GO:6915(apoptosis); GO:7253(cytoplasmic sequestering of NF-kappaB); GO:43392(negative regulation of DNA binding); GO:45746(negative regulation of Notch signaling pathway); GO:45638(negative regulation of myeloid cell differentiation); GO:60(protein import into nucleus, translocation); GO:42345(regulation of NF-kappaB import into nucleus); GO:42127(regulation of cell proliferation)		IkB-like activity	nuclear factor of kappa light polypeptide gene enhancer in B-cells inhibitor, alpha	protein-coding	Ectodermal dysplasia, anhidrotic, with T-cell immunodeficiency	KEGG pathway: Adipocytokine signaling pathway 04920; KEGG pathway: Apoptosis 04210; KEGG pathway: B cell receptor signaling pathway 04662; KEGG pathway: Chronic myeloid leukemia 05220; KEGG pathway: Epithelial cell signaling in Helicobacter pylori infection 05120; KEGG pathway: Small cell lung cancer 05222; KEGG pathway: T cell receptor signaling pathway 04660; KEGG pathway: Toll-like receptor si…	17351338; 17318773; 17316064; 17284228; 17148610; 17062574; 17003112; 16955245; 16931600; 16919536; 16756995; 16737960; 16540234; 16426569; 16407234; 16258173; 16189514; 16105840; 16046415; 15979856; 15811852; 15671028; 15613239; 15536134; 15489334; 15389633; 15389589; 15337789; 15330761; 15247916; 15202778; 15184376; 15173174; 15161102; 15125834; 15073126; 15068390; 14743216; 14685242; 14623898;…	ENST00000554001	THC2668804	NM_020529	4792	Hs.81328	nuclear factor of kappa light polypeptide gene enhancer in B-cells inhibitor, alpha	Homo sapiens nuclear factor of kappa light polypeptide gene enhancer in B-cells inhibitor, alpha (NFKBIA), mRNA [NM_020529]	hs|14q13.2	chr14:35870847-35870788	GO:0000060(protein import into nucleus, translocation)|GO:0002224(toll-like receptor signaling pathway)|GO:0002755(MyD88-dependent toll-like receptor signaling pathway)|GO:0002756(MyD88-independent toll-like receptor signaling pathway)|GO:0005515(protein binding)|GO:0005634(nucleus)|GO:0005737(cytoplasm)|GO:0005829(cytosol)|GO:0005886(plasma membrane)|GO:0006915(apoptotic process)|GO:0007253(cyto…	NM_020529
PRKD1	1.62352	0.944733	274.075	411.164	217.66	251.411	GO:5794(Golgi apparatus); GO:5829(cytosol); GO:5887(integral to plasma membrane); GO:5886(plasma membrane)	GO:5524(ATP binding); GO:4700(atypical protein kinase C activity); GO:19992(diacylglycerol binding); GO:46872(metal ion binding); GO:166(nucleotide binding); GO:5515(protein binding); GO:4674(protein serine/threonine kinase activity); GO:16740(transferase activity); GO:8270(zinc ion binding)	Members of the protein kinase C (PKC) family function in many extracellular receptor-mediated signal transduction pathways. See PRKCA (MIM 176960) for further background information. The PRKCM gene encodes a cytosolic serine-threonine kinase that binds to the trans-Golgi network and regulates the fission of transport carriers specifically destined to the cell surface.[supplied by OMIM]	GO:8283(cell proliferation); GO:7242(intracellular signaling cascade); GO:6468(protein amino acid phosphorylation)			protein kinase D1	protein-coding			16166634; 16006559; 15755722; 15728188; 15367659; 15146197; 15123666; 15093611; 15024053; 15003508; 14743217; 14607845; 14550308; 12893243; 12859948; 12778467; 12646240; 12637538; 12628923; 12482669; 12393506; 11978539; 11948398; 11919157; 11903052; 11884618; 11833470; 11741879; 11641411; 11549247; 11154208; 11114197; 11081517; 11044099; 10998417; 10965134; 10867018; 10856238; 10843712; 10831594;…	ENST00000331968	THC2471926	NM_002742	5587	Hs.508999	protein kinase D1	Homo sapiens protein kinase D1 (PRKD1), mRNA [NM_002742]	hs|14q12	chr14:30046087-30046028	GO:0001525(angiogenesis)|GO:0001938(positive regulation of endothelial cell proliferation)|GO:0004674(protein serine/threonine kinase activity)|GO:0004697(protein kinase C activity)|GO:0005515(protein binding)|GO:0005524(ATP binding)|GO:0005634(nucleus)|GO:0005737(cytoplasm)|GO:0005802(trans-Golgi network)|GO:0005829(cytosol)|GO:0005886(plasma membrane)|GO:0005887(integral to plasma membrane)|GO:…	NM_002742
JAG2	4.04662	1.08403	30.9691	115.801	38.8211	51.4524	GO:5887(integral to plasma membrane); GO:16020(membrane)	GO:5112(Notch binding); GO:5509(calcium ion binding); GO:8083(growth factor activity); GO:5515(protein binding)	The Notch signaling pathway is an intercellular signaling mechanism that is essential for proper embryonic development. Members of the Notch gene family encode transmembrane receptors that are critical for various cell fate decisions. The protein encoded by this gene is one of several ligands that activate Notch and related receptors. Two transcript variants encoding different isoforms have been …	GO:7219(Notch signaling pathway); GO:30217(T cell differentiation); GO:9912(auditory receptor cell fate commitment); GO:7049(cell cycle); GO:30154(cell differentiation); GO:1709(cell fate determination); GO:7267(cell-cell signaling); GO:30326(embryonic limb morphogenesis); GO:7275(multicellular organismal development); GO:30334(regulation of cell migration); GO:42127(regulation of cell proliferat…			jagged 2 isoform a precursor	protein-coding		KEGG pathway: Notch signaling pathway 04330; Reactome Event:Signaling by Notch 157118	16713569; 15292061; 12551931; 12477932; 11700865; 11549580; 11056013; 11006133; 10958687; 10910909; 10662552; 10383933; 10080181; 10079256; 9486542; 9315665; 8948600	ENST00000546616	THC2752312	NM_002226	3714	Hs.433445	jagged 2	Homo sapiens jagged 2 (JAG2), transcript variant 1, mRNA [NM_002226]	hs|14q32.33	chr14:105608733-105608674	GO:0001501(skeletal system development)|GO:0001701(in utero embryonic development)|GO:0003016(respiratory system process)|GO:0005112(Notch binding)|GO:0005509(calcium ion binding)|GO:0005515(protein binding)|GO:0005886(plasma membrane)|GO:0005887(integral to plasma membrane)|GO:0007049(cell cycle)|GO:0007219(Notch signaling pathway)|GO:0007220(Notch receptor processing)|GO:0007283(spermatogenesis…	NM_002226
CMTM5	2.34527	1.74639	2.58073	10.8356	2.08921	10.676	GO:0005615(extracellular space);GO:0016020(membrane);GO:0016021(integral to membrane)	GO:0005125(cytokine activity)		GO:0006935(chemotaxis);GO:0007600(sensory perception)								ENST00000553750	NP833000	NM_001037288	116173	Hs.99272	CKLF-like MARVEL transmembrane domain containing 5	Homo sapiens CKLF-like MARVEL transmembrane domain containing 5 (CMTM5), transcript variant 3, mRNA [NM_001037288]	hs|14q11.2	chr14:23848824-23848883	GO:0005125(cytokine activity)|GO:0005615(extracellular space)|GO:0006935(chemotaxis)|GO:0016021(integral to membrane)|GO:0045662(negative regulation of myoblast differentiation)	NM_001037288
DAD1	0.776221	0.707158	38141.2	27356.9	37344.3	32287.8	GO:16021(integral to membrane); GO:16020(membrane); GO:8250(oligosaccharyl transferase complex)	GO:4579(dolichyl-diphosphooligosaccharide-protein glycotransferase activity); GO:16740(transferase activity)	DAD1, the defender against apoptotic cell death, was initially identified as a negative regulator of programmed cell death in the temperature sensitive tsBN7 cell line. The DAD1 protein disappeared in temperature-sensitive cells following a shift to the nonpermissive temperature, suggesting that loss of the DAD1 protein triggered apoptosis. DAD1 is believed to be a tightly associated subunit of o…	GO:6916(anti-apoptosis); GO:6915(apoptosis); GO:18279(protein amino acid N-linked glycosylation via asparagine)			defender against cell death 1	protein-coding	Temperature-sensitive apoptosis, cellular		15835887; 15489334; 12665801; 12477932; 10965038; 10384128; 9373149; 9167970; 9144178; 8413235; 8125298; 7737422; 7601483	ENST00000535847	THC2500324	NM_001344	1603	Hs.82890	defender against cell death 1	Homo sapiens defender against cell death 1 (DAD1), mRNA [NM_001344]	hs|14q11.2	chr14:23034008-23033949	GO:0001824(blastocyst development)|GO:0004576(oligosaccharyl transferase activity)|GO:0004579(dolichyl-diphosphooligosaccharide-protein glycotransferase activity)|GO:0005789(endoplasmic reticulum membrane)|GO:0006486(protein glycosylation)|GO:0006915(apoptotic process)|GO:0007584(response to nutrient)|GO:0008250(oligosaccharyltransferase complex)|GO:0016020(membrane)|GO:0016021(integral to membra…	NM_001344
	1.19288	0.817905	5.39646	5.94831	2.48506	3.49429					T-cell receptor alpha-chain; V-alpha gene segment; variable region							ENST00000390428	NP1171923			Hs.455888		T cell receptor alpha variable 6 [Source:HGNC Symbol;Acc:HGNC:12144] [ENST00000390428]	hs|14q11.2	chr14:22237165-22237224		ENST00000390428
RNASE7	2.5039	0.767655	4.15717	11.5684	10.2288	9.60038	GO:5576(extracellular region)	GO:4519(endonuclease activity); GO:16787(hydrolase activity); GO:3676(nucleic acid binding); GO:4522(pancreatic ribonuclease activity); GO:4540(ribonuclease activity)		GO:42742(defense response to bacterium); GO:45087(innate immune response)			ribonuclease 7	protein-coding			15489334; 12975309; 12527768; 12477932; 12244054	ENST00000481538	THC2489139	NM_032572	84659	Hs.525206	ribonuclease, RNase A family, 7	Homo sapiens ribonuclease, RNase A family, 7 (RNASE7), mRNA [NM_032572]	hs|14q11.2	chr14:21511211-21511270	GO:0001530(lipopolysaccharide binding)|GO:0003676(nucleic acid binding)|GO:0004519(endonuclease activity)|GO:0004540(ribonuclease activity)|GO:0005576(extracellular region)|GO:0009617(response to bacterium)|GO:0019731(antibacterial humoral response)|GO:0042834(peptidoglycan binding)|GO:0045087(innate immune response)|GO:0050829(defense response to Gram-negative bacterium)|GO:0050830(defense respo…	NM_032572
AKAP5	0.639249	0.297375	8.46469	3.98958	13.872	5.0436	GO:5886(plasma membrane)	GO:5516(calmodulin binding); GO:5515(protein binding); GO:51018(protein kinase A binding)	The A-kinase anchor proteins (AKAPs) are a group of structurally diverse proteins, which have the common function of binding to the regulatory subunit of protein kinase A (PKA) and confining the holoenzyme to discrete locations within the cell. This gene is intronless and encodes a member of the AKAP family. The encoded protein binds to the RII-beta regulatory subunit of PKA, and also to protein …	GO:6605(protein targeting); GO:7165(signal transduction); GO:7268(synaptic transmission)			A-kinase anchor protein 5	protein-coding			16973443; 16940053; 15671033; 12938160; 12672969; 12595241; 12507994; 12477932; 12177200; 12114507; 12077483; 11886862; 11823486; 11807172; 11557526; 11287423; 11179200; 10939335; 10762347; 10753752; 10537145; 10037748; 9765270; 9238861; 9202019; 8509414; 7528941; 1860836; 1733921; 1618839; 1512224	ENST00000320636	THC2483379	NM_004857	9495	Hs.656683	A kinase (PRKA) anchor protein 5	Homo sapiens A kinase (PRKA) anchor protein 5 (AKAP5), mRNA [NM_004857]	hs|14q23.3	chr14:64936246-64936305	GO:0005515(protein binding)|GO:0005516(calmodulin binding)|GO:0005829(cytosol)|GO:0005886(plasma membrane)|GO:0006112(energy reserve metabolic process)|GO:0006605(protein targeting)|GO:0007165(signal transduction)|GO:0007268(synaptic transmission)|GO:0008179(adenylate cyclase binding)|GO:0010739(positive regulation of protein kinase A signaling cascade)|GO:0030819(positive regulation of cAMP bios…	NM_004857
SIX6	0.31484	4.37459	17.1867	3.0366	2.39839	26.7427	GO:5634(nucleus)	GO:5515(protein binding); GO:43565(sequence-specific DNA binding); GO:3700(transcription factor activity)		GO:7275(multicellular organismal development); GO:9887(organ morphogenesis); GO:6355(regulation of transcription, DNA-dependent); GO:7601(visual perception)			sine oculis homeobox homolog 6	protein-coding	Microphthalmia, isolated, with cataract 2		15505031; 15266624; 12477932; 12441302; 11493467; 10512683; 10381575	ENST00000327720	THC2473952	NM_007374	4990	Hs.194756	SIX homeobox 6	Homo sapiens SIX homeobox 6 (SIX6), mRNA [NM_007374]	hs|14q23.1	chr14:60978278-60978337	GO:0001205(RNA polymerase II distal enhancer sequence-specific DNA binding transcription factor activity involved in positive regulation of transcription)|GO:0003677(DNA binding)|GO:0005634(nucleus)|GO:0007601(visual perception)|GO:0009887(organ morphogenesis)|GO:0045944(positive regulation of transcription from RNA polymerase II promoter)	NM_007374
KIAA0586	0.463874	0.822395	3672.59	1574.2	3457.97	3476.95							KIAA0586	protein-coding			16702409; 15489334; 12477932; 9628581	ENST00000261244	THC2548009	NM_014749	9786	Hs.232532	KIAA0586	Homo sapiens KIAA0586 (KIAA0586), transcript variant 5, mRNA [NM_014749]	hs|14q23.1	chr14:59014698-59014757	GO:0005737(cytoplasm)|GO:0005813(centrosome)|GO:0007224(smoothened signaling pathway)|GO:0036064(cilium basal body)|GO:0042384(cilium assembly)|GO:0060271(cilium morphogenesis)|GO:0070201(regulation of establishment of protein localization)	NM_014749
ERO1L	0.557315	0.78469	7885.74	4060.99	7173.92	6882.6	GO:5783(endoplasmic reticulum); GO:16020(membrane); GO:5624(membrane fraction); GO:5792(microsome)	GO:16491(oxidoreductase activity)		GO:51085(chaperone cofactor-dependent protein folding); GO:6118(electron transport); GO:6457(protein folding); GO:6464(protein modification process); GO:9266(response to temperature stimulus); GO:6810(transport); GO:30968(unfolded protein response)			ERO1-like	protein-coding		KEGG pathway: Cholera - Infection 05110	16677073; 15592500; 15489334; 15475357; 15161913; 15136577; 14517240; 12975309; 12752442; 12477932; 12403808; 11847130; 11707400; 11707280; 10970843; 10818100; 10671517	ENST00000555069	THC2549878		30001	Hs.592304	ERO1-like (S. cerevisiae)	ERO1-like (S. cerevisiae) [Source:HGNC Symbol;Acc:HGNC:13280] [ENST00000555069]	hs|14q22.1	chr14:53113136-53112990	GO:0000302(response to reactive oxygen species)|GO:0003756(protein disulfide isomerase activity)|GO:0005515(protein binding)|GO:0005783(endoplasmic reticulum)|GO:0005788(endoplasmic reticulum lumen)|GO:0005789(endoplasmic reticulum membrane)|GO:0006457(protein folding)|GO:0006464(cellular protein modification process)|GO:0009266(response to temperature stimulus)|GO:0015035(protein disulfide oxido…	ENST00000555069
L2HGDH	0.622858	0.77413	168.397	96.9199	132.946	125.83	GO:16021(integral to membrane); GO:31305(integral to mitochondrial inner membrane); GO:5739(mitochondrion)	GO:47545(2-hydroxyglutarate dehydrogenase activity); GO:16491(oxidoreductase activity)	This gene encodes L-2-hydroxyglutarate dehydrogenase, a FAD-dependent enzyme that oxidizes L-2-hydroxyglutarate to alpha-ketoglutarate in a variety of mammalian tissues. Mutations in this gene cause L-2-hydroxyglutaric aciduria, a rare autosomal recessive neurometabolic disorder resulting in moderate to severe mental retardation.	GO:44267(cellular protein metabolic process); GO:6118(electron transport)			L-2-hydroxyglutarate dehydrogenase precursor	protein-coding	L-2-hydroxyglutaric aciduria	KEGG pathway: Butanoate metabolism 00650	16134148; 16005139; 15548604; 15489334; 15385440; 14702039; 12477932; 8241290; 6787330	ENST00000261699	NP335790	NM_024884	79944	Hs.256034	L-2-hydroxyglutarate dehydrogenase	Homo sapiens L-2-hydroxyglutarate dehydrogenase (L2HGDH), mRNA [NM_024884]	hs|14q21.3	chr14:50734549-50734490	GO:0005739(mitochondrion)|GO:0005743(mitochondrial inner membrane)|GO:0006103(2-oxoglutarate metabolic process)|GO:0016021(integral to membrane)|GO:0031305(integral to mitochondrial inner membrane)|GO:0044237(cellular metabolic process)|GO:0044267(cellular protein metabolic process)|GO:0044281(small molecule metabolic process)|GO:0047545(2-hydroxyglutarate dehydrogenase activity)|GO:0055114(oxida…	NM_024884
PSEN1	1.28979	0.812673	136.958	163.228	186.875	185.68	GO:5794(Golgi apparatus); GO:5783(endoplasmic reticulum); GO:5639(integral to nuclear inner membrane); GO:5887(integral to plasma membrane); GO:776(kinetochore); GO:16020(membrane); GO:5624(membrane fraction); GO:5739(mitochondrion)	GO:8233(peptidase activity); GO:5515(protein binding)	Alzheimer's disease (AD) patients with an inherited form of the disease carry mutations in the presenilin proteins (PSEN1; PSEN2) or in the amyloid precursor protein (APP). These disease-linked mutations result in increased production of the longer form of amyloid-beta (main component of amyloid deposits found in AD brains). Presenilins are postulated to regulate APP processing through their effe…	GO:7220(Notch receptor processing); GO:42987(amyloid precursor protein catabolic process); GO:6916(anti-apoptosis); GO:6915(apoptosis); GO:7155(cell adhesion); GO:7001(chromosome organization and biogenesis (sensu Eukaryota)); GO:7059(chromosome segregation); GO:7242(intracellular signaling cascade); GO:6509(membrane protein ectodomain proteolysis); GO:43085(positive regulation of enzyme activity…	minilin protein; PSN1 gene		minilin	protein-coding	Alzheimer disease, type 3; Alzheimer disease, type 3, with spastic paraparesis and apraxia; Alzheimer disease, type 3, with spastic paraparesis and unusual plaques; Cardiomyopathy, dilated, 1U; Dementia, frontotemporal; Pick disease	KEGG pathway: Alzheimer's disease 05010; KEGG pathway: Neurodegenerative Disorders 01510; KEGG pathway: Notch signaling pathway 04330; KEGG pathway: Wnt signaling pathway 04310; Reactome Event:Signaling by Notch 157118	17489097; 17405936; 17401156; 17320044; 17309564; 17259169; 17229472; 17210196; 17158800; 17108181; 17099291; 17088253; 17081983; 16941492; 16916581; 16908988; 16846981; 16815845; 16814287; 16756946; 16628450; 16620965; 16605258; 16574645; 16569643; 16407539; 16401857; 16388371; 16376112; 16344340; 16306047; 16305624; 16267640; 16234244; 16234243; 16135086; 16128583; 16126725; 16116115; 16079160;…	ENST00000394157	THC2485339		5663	Hs.3260	presenilin 1	presenilin 1 [Source:HGNC Symbol;Acc:HGNC:9508] [ENST00000394157]	hs|14q24.2	chr14:73640376-73640435	GO:0000045(autophagic vacuole assembly)|GO:0000122(negative regulation of transcription from RNA polymerase II promoter)|GO:0000139(Golgi membrane)|GO:0000186(activation of MAPKK activity)|GO:0000776(kinetochore)|GO:0001568(blood vessel development)|GO:0001708(cell fate specification)|GO:0001756(somitogenesis)|GO:0001764(neuron migration)|GO:0001921(positive regulation of receptor recycling)|GO:0…	ENST00000394157
FOS	3.63552	1.13234	3704.06	12443.2	1233.8	1708.13	GO:5634(nucleus); GO:5667(transcription factor complex)	GO:46983(protein dimerization activity); GO:43565(sequence-specific DNA binding); GO:3704(specific RNA polymerase II transcription factor activity); GO:3700(transcription factor activity)	The Fos gene family consists of 4 members: FOS, FOSB, FOSL1, and FOSL2. These genes encode leucine zipper proteins that can dimerize with proteins of the JUN family, thereby forming the transcription factor complex AP-1. As such, the FOS proteins have been implicated as regulators of cell proliferation, differentiation, and transformation. In some cases, expression of the FOS gene has also been a…	GO:6306(DNA methylation); GO:6954(inflammatory response); GO:7399(nervous system development); GO:6357(regulation of transcription from RNA polymerase II promoter)			v-fos FBJ murine osteosarcoma viral oncogene homolog	protein-coding		KEGG pathway: B cell receptor signaling pathway 04662; KEGG pathway: Colorectal cancer 05210; KEGG pathway: MAPK signaling pathway 04010; KEGG pathway: T cell receptor signaling pathway 04660; KEGG pathway: Toll-like receptor signaling pathway 04620	17203973; 17182779; 17018293; 16828227; 16637060; 16552729; 16236267; 16219292; 16123044; 16055710; 16049073; 16038047; 15926923; 15921770; 15767669; 15708845; 15654976; 15588513; 15548518; 15530430; 15507668; 15489334; 15262961; 15188457; 14966901; 14741347; 14702039; 14629301; 14522952; 14517309; 14511403; 12972619; 12949493; 12788789; 12705898; 12692226; 12687275; 12600988; 12592382; 12547826;…	ENST00000303562	THC2544585	NM_005252	2353	Hs.25647	FBJ murine osteosarcoma viral oncogene homolog	Homo sapiens FBJ murine osteosarcoma viral oncogene homolog (FOS), mRNA [NM_005252]	hs|14q24.3	chr14:75748214-75748273	GO:0000979(RNA polymerase II core promoter sequence-specific DNA binding)|GO:0001661(conditioned taste aversion)|GO:0002224(toll-like receptor signaling pathway)|GO:0002755(MyD88-dependent toll-like receptor signaling pathway)|GO:0002756(MyD88-independent toll-like receptor signaling pathway)|GO:0003690(double-stranded DNA binding)|GO:0003700(sequence-specific DNA binding transcription factor act…	NM_005252
GSTZ1	2.1173	1.05983	1174.56	2297.99	1259.26	1631.74	GO:5737(cytoplasm); GO:5739(mitochondrion)	GO:3824(catalytic activity); GO:4602(glutathione peroxidase activity); GO:4364(glutathione transferase activity); GO:16853(isomerase activity); GO:16034(maleylacetoacetate isomerase activity); GO:16740(transferase activity)	This gene is a member of the glutathione S-transferase (GSTs) super-family which encodes multifunctional enzymes important in the detoxification of electrophilic molecules, including carcinogens, mutagens, and several therapeutic drugs, by conjugation with glutathione. This enzyme also plays a significant role in the catabolism of phenylalanine and tyrosine. Thus defects in this enzyme may lead t…	GO:6559(L-phenylalanine catabolic process); GO:9072(aromatic amino acid family metabolic process); GO:6572(tyrosine catabolic process)			glutathione transferase zeta 1 isoform 1	protein-coding	Tyrosinemia, type Ib	KEGG pathway: Glutathione metabolism 00480; KEGG pathway: Metabolism of xenobiotics by cytochrome P450 00980; KEGG pathway: Styrene degradation 00643; KEGG pathway: Tyrosine metabolism 00350; Reactome Event:Metabolism of nitrogenous molecules 71291	16609361; 16189514; 15489334; 15173170; 14702039; 12508121; 12477932; 11692075; 11640913; 11327815; 10739172; 10373324; 9925947; 9815194; 9531472; 9417084; 9396740	ENST00000361389	THC2511960	NM_145870	2954	Hs.655292	glutathione S-transferase zeta 1	Homo sapiens glutathione S-transferase zeta 1 (GSTZ1), transcript variant 1, mRNA [NM_145870]	hs|14q24.3	chr14:77797434-77797493	GO:0004364(glutathione transferase activity)|GO:0004602(glutathione peroxidase activity)|GO:0005515(protein binding)|GO:0005739(mitochondrion)|GO:0005829(cytosol)|GO:0006559(L-phenylalanine catabolic process)|GO:0006572(tyrosine catabolic process)|GO:0006749(glutathione metabolic process)|GO:0006805(xenobiotic metabolic process)|GO:0016034(maleylacetoacetate isomerase activity)|GO:0034641(cellula…	NM_145870
FOXN3-AS2	0.39793	0.817905	13.598	2.74814	2.2697	3.95642					MGC		PRO1768 protein	protein-coding			15489334; 12508121; 12477932		THC2485568	NR_024620	29018	Hs.673124	FOXN3 antisense RNA 2	Homo sapiens FOXN3 antisense RNA 2 (FOXN3-AS2), long non-coding RNA [NR_024620]	hs|14q32.11	chr14:90043408-90043467		NR_024620
[truncated: 33,795 more rows]

## Sheet: Immune related genes
	HS746T PHA665752/HS746T DMSO	HS746Tc-Met siRNA/HS746T sc siRNA
GeneSymbol	fold change	fold change	HS746T DMSO	HS746T PHA665752	HS746T SC C-Met siRNA	HS746T C-Met siRNA	GO cellular component	GO molecular function	Summary	GO biological process	Keywords	Function	Product	Type	Phenotype	Pathways	PubMedID	EnsemblID_2015	TIGRID_2015	Refseq_2015	EntrezGeneID_2015	UniGeneID_2015	GeneName_2015	Description_2015	Cytoband_2015	Location_2015	GO_2015	GeneBank_2015
[truncated: 2,017 more rows]

## Sheet: Color index
Fold	Color	RGB
>10		150.5.1
>7.5		200.7.2
>5		250.8.2
>3		253.52.47
>2		253.102.98
>1.75		254.152.148
>1.5		255.202.201
>1.25		255.230.229
1		255.255.255
<0.8		232.229.255
[truncated: 7 more rows]
